# Supplementary material for: Regio‐ and Diastereoselective C–C Silylation of Cyclopropyl Acetates Harnessing Fluorinated Poly(pyridyl)Borate Rhodium Catalysts
Source: Chemistry. 2026 Jan 24;32(14):e03217. doi: 10.1002/chem.202503217 (PMC13088001; doi:10.1002/chem.202503217)
Supplement: Supplementary file 3 — Supporting File 2: chem70722‐sup‐0003‐SuppMat.cif. [file CHEM-32-e03217-s001.cif]

data_dia76a_a
_audit_creation_date               2025-06-08
_audit_creation_method
;
Olex2 1.5
(compiled 2025.05.31 svn.r86d253d1 for OlexSys, GUI svn.r7254)
;
_shelx_SHELXL_version_number       '2019/3'
_audit_contact_author_address      ?
_audit_contact_author_email        ?
_audit_contact_author_name         ''
_audit_contact_author_phone        ?
_publ_contact_author_id_orcid      ?
_publ_section_references
;
Bruker-AXS (2016). APEX3. Version 2016.5-0. Madison, Wisconsin, USA.
Dolomanov, O.V., Bourhis, L.J., Gildea, R.J, Howard, J.A.K. & Puschmann, H.
"OLEX2: a complete structure solution, refinement and analysis program".
(2009), J. Appl. Cryst. 42, 339-341.
Krause, L., Herbst-Irmer, R., Sheldrick, G. M. & Stalke, D. (2015).
J. Appl. Crystallogr. 48, 3-10.
Sheldrick, G.M. (2015a). "SHELXT - Integrated space-group and crystal-structure
determination". Acta Cryst. A71, 3-8.
Sheldrick, G.M. (2015b). "Crystal structure refinement with SHELXL".
Acta Cryst. C71, 3-8.

Dolomanov, O.V., Bourhis, L.J., Gildea, R.J, Howard, J.A.K. & Puschmann, H.
 (2009), J. Appl. Cryst. 42, 339-341.

Sheldrick, G.M. (2015). Acta Cryst. A71, 3-8.

Sheldrick, G.M. (2015). Acta Cryst. C71, 3-8.
;
_chemical_name_common              ?
_chemical_name_systematic          ?
_chemical_formula_moiety           'C26 H20 B F9 N3 Rh'
_chemical_formula_sum              'C26 H20 B F9 N3 Rh'
_chemical_formula_weight           659.17
_chemical_melting_point            ?
loop_
  _atom_type_symbol
  _atom_type_description
  _atom_type_scat_dispersion_real
  _atom_type_scat_dispersion_imag
  _atom_type_scat_source
 'C' 'C' 0.0033 0.0016 'International Tables Vol C Tables 4.2.6.8 and 6.1.1.4'
 'H' 'H' 0.0000 0.0000 'International Tables Vol C Tables 4.2.6.8 and 6.1.1.4'
 'B' 'B' 0.0013 0.0007 'International Tables Vol C Tables 4.2.6.8 and 6.1.1.4'
 'F' 'F' 0.0171 0.0103 'International Tables Vol C Tables 4.2.6.8 and 6.1.1.4'
 'N' 'N' 0.0061 0.0033 'International Tables Vol C Tables 4.2.6.8 and 6.1.1.4'
 'Rh' 'Rh' -1.1178 0.9187
 'International Tables Vol C Tables 4.2.6.8 and 6.1.1.4'

_shelx_space_group_comment
;
The symmetry employed for this shelxl refinement is uniquely defined
by the following loop, which should always be used as a source of
symmetry information in preference to the above space-group names.
They are only intended as comments.
;
_space_group_crystal_system        'monoclinic'
_space_group_IT_number             14
_space_group_name_H-M_alt          'P 1 21/c 1'
_space_group_name_Hall             '-P 2ybc'
loop_
  _space_group_symop_operation_xyz
 'x, y, z'
 '-x, y+1/2, -z+1/2'
 '-x, -y, -z'
 'x, -y-1/2, z-1/2'

_cell_length_a                     18.126(2)
_cell_length_b                     8.6684(11)
_cell_length_c                     15.6182(19)
_cell_angle_alpha                  90
_cell_angle_beta                   104.001(2)
_cell_angle_gamma                  90
_cell_volume                       2381.0(5)
_cell_formula_units_Z              4
_cell_measurement_reflns_used      9946
_cell_measurement_temperature      99.98
_cell_measurement_theta_max        30.72
_cell_measurement_theta_min        2.32
_shelx_estimated_absorpt_T_max     0.916
_shelx_estimated_absorpt_T_min     0.775
_exptl_absorpt_coefficient_mu      0.811
_exptl_absorpt_correction_T_max    0.7462
_exptl_absorpt_correction_T_min    0.6850
_exptl_absorpt_correction_type     multi-scan
_exptl_absorpt_process_details
;
SADABS-2016/2 (Bruker,2016/2) was used for absorption correction.
wR2(int) was 0.0664 before and 0.0429 after correction.
The Ratio of minimum to maximum transmission is 0.9180.
The \l/2 correction factor is Not present.
;
_exptl_absorpt_special_details     ?
_exptl_crystal_colour              orange
_exptl_crystal_colour_primary      orange
_exptl_crystal_density_diffrn      1.839
_exptl_crystal_density_meas        ?
_exptl_crystal_density_method      'not measured'
_exptl_crystal_description         blocks
_exptl_crystal_F_000               1312
_exptl_crystal_size_max            0.331
_exptl_crystal_size_mid            0.132
_exptl_crystal_size_min            0.11
_exptl_transmission_factor_max     ?
_exptl_transmission_factor_min     ?
_diffrn_reflns_av_R_equivalents    0.0309
_diffrn_reflns_av_unetI/netI       0.0312
_diffrn_reflns_Laue_measured_fraction_full  1.000
_diffrn_reflns_Laue_measured_fraction_max  0.939
_diffrn_reflns_limit_h_max         25
_diffrn_reflns_limit_h_min         -26
_diffrn_reflns_limit_k_max         12
_diffrn_reflns_limit_k_min         -12
_diffrn_reflns_limit_l_max         22
_diffrn_reflns_limit_l_min         -22
_diffrn_reflns_number              27136
_diffrn_reflns_point_group_measured_fraction_full  1.000
_diffrn_reflns_point_group_measured_fraction_max  0.939
_diffrn_reflns_theta_full          25.242
_diffrn_reflns_theta_max           31.008
_diffrn_reflns_theta_min           2.316
_diffrn_ambient_temperature        99.98
_diffrn_detector                   'charge-coupled device (CCD) area detector'
_diffrn_detector_area_resol_mean   8
_diffrn_detector_type              'Bruker ApexII'
_diffrn_measured_fraction_theta_full  1.000
_diffrn_measured_fraction_theta_max  0.939
_diffrn_measurement_device         'three-circle diffractometer'
_diffrn_measurement_device_type    'Bruker Smart ApexII'
_diffrn_measurement_method         '\f and \w scans'
_diffrn_radiation_collimation      '0.6 mm double-pinhole'
_diffrn_radiation_detector         'Bruker ApexII'
_diffrn_radiation_monochromator    graphite
_diffrn_radiation_probe            x-ray
_diffrn_radiation_type             'Mo K\a'
_diffrn_radiation_wavelength       0.71073
_diffrn_radiation_xray_symbol      K-L~3~
_diffrn_source                     'sealed X-ray tube'
_diffrn_source_current             30.0
_diffrn_source_power               1.5
_diffrn_source_voltage             50.0
_diffrn_standards_number           0
_reflns_Friedel_coverage           0.000
_reflns_Friedel_fraction_full      .
_reflns_Friedel_fraction_max       .
_reflns_number_gt                  6208
_reflns_number_total               7133
_reflns_special_details
;
 Reflections were merged by SHELXL according to the crystal
 class for the calculation of statistics and refinement.
 
 _reflns_Friedel_fraction is defined as the number of unique
 Friedel pairs measured divided by the number that would be
 possible theoretically, ignoring centric projections and
 systematic absences.
;
_reflns_threshold_expression       'I > 2\s(I)'
_computing_cell_refinement         'SAINT V8.40A (Bruker, 2019)'
_computing_data_collection         'APEX3 Ver. 2016.5-0 (Bruker-AXS, 2016)'
_computing_data_reduction          'SAINT V8.40A (Bruker, 2019)'
_computing_molecular_graphics      'Olex2 1.5 (Dolomanov et al., 2009)'
_computing_publication_material    'Olex2 1.5 (Dolomanov et al., 2009)'
_computing_structure_refinement    'SHELXL 2019/3 (Sheldrick, 2015)'
_computing_structure_solution      'SHELXT 2014/5 (Sheldrick, 2014)'
_refine_diff_density_max           0.586
_refine_diff_density_min           -0.357
_refine_diff_density_rms           0.081
_refine_ls_extinction_coef         .
_refine_ls_extinction_method       none
_refine_ls_goodness_of_fit_ref     1.053
_refine_ls_hydrogen_treatment      mixed
_refine_ls_matrix_type             full
_refine_ls_number_parameters       378
_refine_ls_number_reflns           7133
_refine_ls_number_restraints       0
_refine_ls_R_factor_all            0.0319
_refine_ls_R_factor_gt             0.0260
_refine_ls_restrained_S_all        1.053
_refine_ls_shift/su_max            0.002
_refine_ls_shift/su_mean           0.000
_refine_ls_structure_factor_coef   Fsqd
_refine_ls_weighting_details      
 'w=1/[\s^2^(Fo^2^)+(0.0257P)^2^+1.0834P] where P=(Fo^2^+2Fc^2^)/3'
_refine_ls_weighting_scheme        calc
_refine_ls_wR_factor_gt            0.0584
_refine_ls_wR_factor_ref           0.0608
_refine_special_details            ?
_olex2_refinement_description
;
1. Fixed Uiso
 At 1.2 times of:
  All C(H) groups, All C(H,H) groups
 At 1.5 times of:
  All C(H,H,H) groups
2.a Ternary CH refined with riding coordinates:
 C22(H22), C24(H24)
2.b Secondary CH2 refined with riding coordinates:
 C23(H23A,H23B)
2.c Aromatic/amide H refined with riding coordinates:
 C3(H3), C4(H4), C5(H5), C9(H9), C10(H10), C11(H11), C15(H15), C16(H16),
 C17(H17)
2.d Idealised Me refined as rotating group:
 C19(H19A,H19B,H19C)
;
_atom_sites_solution_hydrogens     mixed
_atom_sites_solution_primary       dual
_atom_sites_solution_secondary     ?
loop_
  _atom_site_label
  _atom_site_type_symbol
  _atom_site_fract_x
  _atom_site_fract_y
  _atom_site_fract_z
  _atom_site_U_iso_or_equiv
  _atom_site_adp_type
  _atom_site_occupancy
  _atom_site_site_symmetry_order
  _atom_site_calc_flag
  _atom_site_refinement_flags_posn
  _atom_site_refinement_flags_adp
  _atom_site_refinement_flags_occupancy
  _atom_site_disorder_assembly
  _atom_site_disorder_group
 Rh Rh 0.69143(2) 0.33581(2) 0.33197(2) 0.01006(4) Uani 1 1 d . . . . .
 F1 F 0.54914(6) 0.34647(12) 0.20035(7) 0.0232(2) Uani 1 1 d . . . . .
 F2 F 0.51868(6) 0.57013(12) 0.14420(8) 0.0276(2) Uani 1 1 d . . . . .
 F3 F 0.52897(6) 0.37816(14) 0.06109(7) 0.0267(2) Uani 1 1 d . . . . .
 F4 F 0.59210(5) 0.06276(11) 0.25168(7) 0.0191(2) Uani 1 1 d . . . . .
 F5 F 0.61725(6) -0.17478(12) 0.23244(8) 0.0260(2) Uani 1 1 d . . . . .
 F6 F 0.64208(6) -0.08131(12) 0.36374(7) 0.0222(2) Uani 1 1 d . . . . .
 F7 F 0.95184(6) 0.86447(12) 0.42063(7) 0.0214(2) Uani 1 1 d . . . . .
 F8 F 0.94213(6) 0.85926(12) 0.55547(7) 0.0249(2) Uani 1 1 d . . . . .
 F9 F 0.84204(6) 0.88756(12) 0.44928(7) 0.0210(2) Uani 1 1 d . . . . .
 N1 N 0.69886(7) 0.43385(15) 0.21014(8) 0.0105(2) Uani 1 1 d . . . . .
 N2 N 0.74511(7) 0.14193(15) 0.28483(8) 0.0118(2) Uani 1 1 d . . . . .
 N3 N 0.86958(7) 0.58506(15) 0.38620(8) 0.0122(3) Uani 1 1 d . . . . .
 C1 C 0.77254(9) 0.45537(17) 0.20551(10) 0.0108(3) Uani 1 1 d . . . . .
 C2 C 0.64193(8) 0.48674(17) 0.14411(10) 0.0118(3) Uani 1 1 d . . . . .
 C3 C 0.65346(9) 0.57550(18) 0.07523(10) 0.0144(3) Uani 1 1 d . . . . .
 H3 H 0.611731 0.612721 0.030879 0.017 Uiso 1 1 calc R U . . .
 C4 C 0.72771(9) 0.60891(19) 0.07255(10) 0.0153(3) Uani 1 1 d . . . . .
 H4 H 0.738064 0.674040 0.027947 0.018 Uiso 1 1 calc R U . . .
 C5 C 0.78628(9) 0.54526(18) 0.13626(10) 0.0134(3) Uani 1 1 d . . . . .
 H5 H 0.837279 0.562867 0.133075 0.016 Uiso 1 1 calc R U . . .
 C6 C 0.56027(9) 0.44416(19) 0.13964(11) 0.0157(3) Uani 1 1 d . . . . .
 C7 C 0.81428(9) 0.18194(18) 0.27059(10) 0.0124(3) Uani 1 1 d . . . . .
 C8 C 0.72172(9) -0.00643(18) 0.27108(10) 0.0135(3) Uani 1 1 d . . . . .
 C9 C 0.76572(10) -0.12293(19) 0.24990(11) 0.0182(3) Uani 1 1 d . . . . .
 H9 H 0.747077 -0.225657 0.241718 0.022 Uiso 1 1 calc R U . . .
 C10 C 0.83771(10) -0.08679(19) 0.24081(11) 0.0193(3) Uani 1 1 d . . . . .
 H10 H 0.870665 -0.164901 0.228997 0.023 Uiso 1 1 calc R U . . .
 C11 C 0.86058(9) 0.06545(19) 0.24932(11) 0.0162(3) Uani 1 1 d . . . . .
 H11 H 0.909049 0.092152 0.240523 0.019 Uiso 1 1 calc R U . . .
 C12 C 0.64331(10) -0.04788(19) 0.27973(11) 0.0165(3) Uani 1 1 d . . . . .
 C13 C 0.86181(8) 0.43054(18) 0.37499(10) 0.0112(3) Uani 1 1 d . . . . .
 C14 C 0.89902(9) 0.63936(18) 0.46770(10) 0.0134(3) Uani 1 1 d . . . . .
 C15 C 0.92189(9) 0.5504(2) 0.54261(10) 0.0162(3) Uani 1 1 d . . . . .
 H15 H 0.941616 0.595555 0.598915 0.019 Uiso 1 1 calc R U . . .
 C16 C 0.91475(9) 0.3915(2) 0.53190(11) 0.0167(3) Uani 1 1 d . . . . .
 H16 H 0.929965 0.324517 0.581159 0.020 Uiso 1 1 calc R U . . .
 C17 C 0.88518(9) 0.33263(18) 0.44855(11) 0.0141(3) Uani 1 1 d . . . . .
 H17 H 0.880514 0.224097 0.440639 0.017 Uiso 1 1 calc R U . . .
 C18 C 0.90897(10) 0.81194(19) 0.47306(11) 0.0168(3) Uani 1 1 d . . . . .
 C19 C 0.92073(9) 0.3834(2) 0.24343(11) 0.0153(3) Uani 1 1 d . . . . .
 H19A H 0.936776 0.491676 0.249062 0.023 Uiso 1 1 calc R U . . .
 H19B H 0.912780 0.350935 0.181766 0.023 Uiso 1 1 calc R U . . .
 H19C H 0.960188 0.319101 0.280734 0.023 Uiso 1 1 calc R U . . .
 C20 C 0.69602(9) 0.53790(18) 0.40972(11) 0.0146(3) Uani 1 1 d . . . . .
 H20 H 0.7279(11) 0.618(2) 0.3948(12) 0.012(4) Uiso 1 1 d . . . . .
 C21 C 0.62017(9) 0.50349(19) 0.37093(11) 0.0156(3) Uani 1 1 d . . . . .
 H21 H 0.5883(12) 0.555(2) 0.3246(14) 0.022(5) Uiso 1 1 d . . . . .
 C22 C 0.59233(9) 0.40195(19) 0.43732(11) 0.0166(3) Uani 1 1 d . . . . .
 H22 H 0.536142 0.390977 0.429245 0.020 Uiso 1 1 calc R U . . .
 C23 C 0.63820(10) 0.4689(2) 0.52575(11) 0.0188(3) Uani 1 1 d . . . . .
 H23A H 0.635902 0.403552 0.577019 0.023 Uiso 1 1 calc R U . . .
 H23B H 0.623866 0.576449 0.535701 0.023 Uiso 1 1 calc R U . . .
 C24 C 0.71515(9) 0.45729(19) 0.50008(11) 0.0163(3) Uani 1 1 d . . . . .
 H24 H 0.761447 0.493284 0.544418 0.020 Uiso 1 1 calc R U . . .
 C25 C 0.71361(9) 0.28823(19) 0.47008(10) 0.0138(3) Uani 1 1 d . . . . .
 H25 H 0.7549(11) 0.218(2) 0.4909(13) 0.016(5) Uiso 1 1 d . . . . .
 C26 C 0.63791(9) 0.25493(19) 0.43107(10) 0.0142(3) Uani 1 1 d . . . . .
 H26 H 0.6153(11) 0.157(2) 0.4199(13) 0.013(5) Uiso 1 1 d . . . . .
 B B 0.84104(10) 0.3643(2) 0.27479(11) 0.0118(3) Uani 1 1 d . . . . .

loop_
  _atom_site_aniso_label
  _atom_site_aniso_U_11
  _atom_site_aniso_U_22
  _atom_site_aniso_U_33
  _atom_site_aniso_U_23
  _atom_site_aniso_U_13
  _atom_site_aniso_U_12
 Rh 0.01185(6) 0.00910(6) 0.00961(6) 0.00040(4) 0.00332(4) 0.00062(4)
 F1 0.0149(5) 0.0300(6) 0.0229(5) 0.0123(4) 0.0008(4) -0.0052(4)
 F2 0.0161(5) 0.0218(5) 0.0460(7) 0.0026(5) 0.0098(5) 0.0064(4)
 F3 0.0200(5) 0.0386(6) 0.0182(5) -0.0055(5) -0.0017(4) -0.0093(5)
 F4 0.0165(5) 0.0177(5) 0.0221(5) 0.0009(4) 0.0028(4) -0.0021(4)
 F5 0.0308(6) 0.0187(5) 0.0302(6) -0.0124(4) 0.0106(5) -0.0122(4)
 F6 0.0320(6) 0.0193(5) 0.0181(5) 0.0037(4) 0.0118(4) -0.0013(4)
 F7 0.0222(5) 0.0175(5) 0.0276(6) -0.0026(4) 0.0120(4) -0.0052(4)
 F8 0.0279(6) 0.0241(6) 0.0202(5) -0.0117(4) 0.0008(4) -0.0054(4)
 F9 0.0200(5) 0.0187(5) 0.0246(5) -0.0037(4) 0.0062(4) 0.0032(4)
 N1 0.0120(6) 0.0094(6) 0.0099(6) -0.0013(5) 0.0021(5) 0.0006(5)
 N2 0.0143(6) 0.0108(6) 0.0093(6) 0.0001(5) 0.0011(5) 0.0000(5)
 N3 0.0108(6) 0.0142(6) 0.0116(6) -0.0014(5) 0.0028(5) -0.0008(5)
 C1 0.0136(7) 0.0083(6) 0.0106(7) -0.0036(5) 0.0030(5) -0.0008(5)
 C2 0.0117(7) 0.0112(7) 0.0121(7) -0.0015(5) 0.0021(5) 0.0010(5)
 C3 0.0161(7) 0.0144(7) 0.0107(7) 0.0013(6) -0.0006(6) 0.0023(6)
 C4 0.0208(8) 0.0141(7) 0.0110(7) 0.0020(6) 0.0041(6) 0.0002(6)
 C5 0.0144(7) 0.0131(7) 0.0130(7) -0.0013(6) 0.0040(6) -0.0015(6)
 C6 0.0149(7) 0.0166(7) 0.0140(7) 0.0023(6) 0.0007(6) 0.0014(6)
 C7 0.0152(7) 0.0123(7) 0.0087(7) -0.0005(5) 0.0008(5) 0.0019(5)
 C8 0.0185(7) 0.0113(7) 0.0102(7) 0.0004(6) 0.0027(6) -0.0012(6)
 C9 0.0280(9) 0.0106(7) 0.0164(8) -0.0019(6) 0.0059(7) 0.0003(6)
 C10 0.0253(9) 0.0147(8) 0.0188(8) -0.0014(6) 0.0071(7) 0.0063(6)
 C11 0.0174(8) 0.0171(8) 0.0144(7) -0.0006(6) 0.0042(6) 0.0026(6)
 C12 0.0229(8) 0.0112(7) 0.0160(8) -0.0021(6) 0.0060(6) -0.0038(6)
 C13 0.0069(6) 0.0148(7) 0.0120(7) 0.0002(6) 0.0025(5) -0.0002(5)
 C14 0.0109(7) 0.0166(8) 0.0136(7) -0.0023(6) 0.0047(6) -0.0020(6)
 C15 0.0133(7) 0.0255(9) 0.0099(7) -0.0024(6) 0.0027(6) -0.0046(6)
 C16 0.0152(7) 0.0212(8) 0.0132(7) 0.0043(6) 0.0025(6) -0.0024(6)
 C17 0.0134(7) 0.0144(7) 0.0147(7) 0.0015(6) 0.0035(6) -0.0004(6)
 C18 0.0174(8) 0.0185(8) 0.0149(8) -0.0053(6) 0.0049(6) -0.0028(6)
 C19 0.0130(7) 0.0179(8) 0.0151(7) -0.0023(6) 0.0038(6) -0.0001(6)
 C20 0.0168(7) 0.0110(7) 0.0181(8) -0.0024(6) 0.0083(6) -0.0009(6)
 C21 0.0175(8) 0.0133(7) 0.0170(8) -0.0006(6) 0.0060(6) 0.0034(6)
 C22 0.0142(7) 0.0173(8) 0.0202(8) -0.0031(6) 0.0079(6) -0.0017(6)
 C23 0.0215(8) 0.0198(8) 0.0177(8) -0.0052(6) 0.0095(7) -0.0029(6)
 C24 0.0169(8) 0.0179(8) 0.0140(7) -0.0045(6) 0.0037(6) -0.0038(6)
 C25 0.0174(8) 0.0149(7) 0.0096(7) 0.0013(6) 0.0039(6) -0.0004(6)
 C26 0.0171(8) 0.0142(7) 0.0124(7) -0.0004(6) 0.0060(6) -0.0028(6)
 B 0.0116(7) 0.0130(8) 0.0104(8) 0.0003(6) 0.0018(6) 0.0015(6)

_geom_special_details
;
 All esds (except the esd in the dihedral angle between two l.s. planes)
 are estimated using the full covariance matrix.  The cell esds are taken
 into account individually in the estimation of esds in distances, angles
 and torsion angles; correlations between esds in cell parameters are only
 used when they are defined by crystal symmetry.  An approximate (isotropic)
 treatment of cell esds is used for estimating esds involving l.s. planes.
;
loop_
  _geom_bond_atom_site_label_1
  _geom_bond_atom_site_label_2
  _geom_bond_distance
  _geom_bond_site_symmetry_2
  _geom_bond_publ_flag
 Rh N1 2.1178(13) . ?
 Rh N2 2.1587(13) . ?
 Rh C20 2.1216(16) . ?
 Rh C21 2.1287(16) . ?
 Rh C25 2.1365(16) . ?
 Rh C26 2.1342(16) . ?
 F1 C6 1.3227(19) . ?
 F2 C6 1.3386(19) . ?
 F3 C6 1.3481(19) . ?
 F4 C12 1.3329(19) . ?
 F5 C12 1.3453(18) . ?
 F6 C12 1.3491(19) . ?
 F7 C18 1.3377(19) . ?
 F8 C18 1.3460(19) . ?
 F9 C18 1.350(2) . ?
 N1 C1 1.3675(19) . ?
 N1 C2 1.3504(19) . ?
 N2 C7 1.370(2) . ?
 N2 C8 1.355(2) . ?
 N3 C13 1.354(2) . ?
 N3 C14 1.341(2) . ?
 C1 C5 1.403(2) . ?
 C1 B 1.639(2) . ?
 C2 C3 1.379(2) . ?
 C2 C6 1.511(2) . ?
 C3 H3 0.9500 . ?
 C3 C4 1.387(2) . ?
 C4 H4 0.9500 . ?
 C4 C5 1.382(2) . ?
 C5 H5 0.9500 . ?
 C7 C11 1.403(2) . ?
 C7 B 1.650(2) . ?
 C8 C9 1.376(2) . ?
 C8 C12 1.503(2) . ?
 C9 H9 0.9500 . ?
 C9 C10 1.382(3) . ?
 C10 H10 0.9500 . ?
 C10 C11 1.380(2) . ?
 C11 H11 0.9500 . ?
 C13 C17 1.409(2) . ?
 C13 B 1.623(2) . ?
 C14 C15 1.379(2) . ?
 C14 C18 1.507(2) . ?
 C15 H15 0.9500 . ?
 C15 C16 1.389(2) . ?
 C16 H16 0.9500 . ?
 C16 C17 1.380(2) . ?
 C17 H17 0.9500 . ?
 C19 H19A 0.9800 . ?
 C19 H19B 0.9800 . ?
 C19 H19C 0.9800 . ?
 C19 B 1.642(2) . ?
 C20 H20 0.966(19) . ?
 C20 C21 1.394(2) . ?
 C20 C24 1.537(2) . ?
 C21 H21 0.93(2) . ?
 C21 C22 1.535(2) . ?
 C22 H22 1.0000 . ?
 C22 C23 1.543(2) . ?
 C22 C26 1.535(2) . ?
 C23 H23A 0.9900 . ?
 C23 H23B 0.9900 . ?
 C23 C24 1.545(2) . ?
 C24 H24 1.0000 . ?
 C24 C25 1.537(2) . ?
 C25 H25 0.96(2) . ?
 C25 C26 1.390(2) . ?
 C26 H26 0.944(19) . ?

loop_
  _geom_angle_atom_site_label_1
  _geom_angle_atom_site_label_2
  _geom_angle_atom_site_label_3
  _geom_angle
  _geom_angle_site_symmetry_1
  _geom_angle_site_symmetry_3
  _geom_angle_publ_flag
 N1 Rh N2 82.77(5) . . ?
 N1 Rh C20 100.41(6) . . ?
 N1 Rh C21 99.07(6) . . ?
 N1 Rh C25 161.30(6) . . ?
 N1 Rh C26 157.27(6) . . ?
 C20 Rh N2 151.59(6) . . ?
 C20 Rh C21 38.29(6) . . ?
 C20 Rh C25 67.04(6) . . ?
 C20 Rh C26 79.51(6) . . ?
 C21 Rh N2 169.67(6) . . ?
 C21 Rh C25 79.76(6) . . ?
 C21 Rh C26 66.63(6) . . ?
 C25 Rh N2 101.76(6) . . ?
 C26 Rh N2 108.24(6) . . ?
 C26 Rh C25 37.99(6) . . ?
 C1 N1 Rh 112.18(10) . . ?
 C2 N1 Rh 128.27(10) . . ?
 C2 N1 C1 119.27(13) . . ?
 C7 N2 Rh 111.34(10) . . ?
 C8 N2 Rh 130.05(11) . . ?
 C8 N2 C7 118.56(13) . . ?
 C14 N3 C13 118.36(13) . . ?
 N1 C1 C5 118.31(14) . . ?
 N1 C1 B 119.53(13) . . ?
 C5 C1 B 121.94(14) . . ?
 N1 C2 C3 123.58(14) . . ?
 N1 C2 C6 120.77(14) . . ?
 C3 C2 C6 115.59(14) . . ?
 C2 C3 H3 120.9 . . ?
 C2 C3 C4 118.12(14) . . ?
 C4 C3 H3 120.9 . . ?
 C3 C4 H4 120.8 . . ?
 C5 C4 C3 118.47(15) . . ?
 C5 C4 H4 120.8 . . ?
 C1 C5 H5 119.1 . . ?
 C4 C5 C1 121.86(15) . . ?
 C4 C5 H5 119.1 . . ?
 F1 C6 F2 107.37(14) . . ?
 F1 C6 F3 106.09(13) . . ?
 F1 C6 C2 116.17(13) . . ?
 F2 C6 F3 106.03(13) . . ?
 F2 C6 C2 110.87(13) . . ?
 F3 C6 C2 109.74(13) . . ?
 N2 C7 C11 118.65(14) . . ?
 N2 C7 B 120.52(13) . . ?
 C11 C7 B 120.78(14) . . ?
 N2 C8 C9 123.89(15) . . ?
 N2 C8 C12 118.61(14) . . ?
 C9 C8 C12 117.50(14) . . ?
 C8 C9 H9 120.8 . . ?
 C8 C9 C10 118.35(15) . . ?
 C10 C9 H9 120.8 . . ?
 C9 C10 H10 120.8 . . ?
 C11 C10 C9 118.42(15) . . ?
 C11 C10 H10 120.8 . . ?
 C7 C11 H11 119.1 . . ?
 C10 C11 C7 121.87(16) . . ?
 C10 C11 H11 119.1 . . ?
 F4 C12 F5 106.49(13) . . ?
 F4 C12 F6 107.47(13) . . ?
 F4 C12 C8 113.38(13) . . ?
 F5 C12 F6 105.79(13) . . ?
 F5 C12 C8 111.10(14) . . ?
 F6 C12 C8 112.16(14) . . ?
 N3 C13 C17 119.30(14) . . ?
 N3 C13 B 117.85(13) . . ?
 C17 C13 B 121.80(14) . . ?
 N3 C14 C15 125.32(15) . . ?
 N3 C14 C18 114.58(14) . . ?
 C15 C14 C18 120.07(15) . . ?
 C14 C15 H15 121.6 . . ?
 C14 C15 C16 116.89(15) . . ?
 C16 C15 H15 121.6 . . ?
 C15 C16 H16 120.5 . . ?
 C17 C16 C15 118.92(15) . . ?
 C17 C16 H16 120.5 . . ?
 C13 C17 H17 119.4 . . ?
 C16 C17 C13 121.20(15) . . ?
 C16 C17 H17 119.4 . . ?
 F7 C18 F8 106.89(13) . . ?
 F7 C18 F9 106.43(14) . . ?
 F7 C18 C14 112.55(13) . . ?
 F8 C18 F9 106.19(13) . . ?
 F8 C18 C14 112.05(14) . . ?
 F9 C18 C14 112.29(13) . . ?
 H19A C19 H19B 109.5 . . ?
 H19A C19 H19C 109.5 . . ?
 H19B C19 H19C 109.5 . . ?
 B C19 H19A 109.5 . . ?
 B C19 H19B 109.5 . . ?
 B C19 H19C 109.5 . . ?
 Rh C20 H20 113.4(11) . . ?
 C21 C20 Rh 71.13(9) . . ?
 C21 C20 H20 129.3(11) . . ?
 C21 C20 C24 106.34(14) . . ?
 C24 C20 Rh 96.84(10) . . ?
 C24 C20 H20 122.1(11) . . ?
 Rh C21 H21 114.5(13) . . ?
 C20 C21 Rh 70.58(9) . . ?
 C20 C21 H21 126.9(13) . . ?
 C20 C21 C22 106.25(14) . . ?
 C22 C21 Rh 97.06(10) . . ?
 C22 C21 H21 124.0(13) . . ?
 C21 C22 H22 117.4 . . ?
 C21 C22 C23 101.24(13) . . ?
 C23 C22 H22 117.4 . . ?
 C26 C22 C21 99.39(13) . . ?
 C26 C22 H22 117.4 . . ?
 C26 C22 C23 100.81(13) . . ?
 C22 C23 H23A 112.9 . . ?
 C22 C23 H23B 112.9 . . ?
 C22 C23 C24 93.90(12) . . ?
 H23A C23 H23B 110.4 . . ?
 C24 C23 H23A 112.9 . . ?
 C24 C23 H23B 112.9 . . ?
 C20 C24 C23 101.03(13) . . ?
 C20 C24 H24 117.3 . . ?
 C23 C24 H24 117.3 . . ?
 C25 C24 C20 99.79(12) . . ?
 C25 C24 C23 100.97(13) . . ?
 C25 C24 H24 117.3 . . ?
 Rh C25 H25 113.9(11) . . ?
 C24 C25 Rh 96.25(10) . . ?
 C24 C25 H25 123.1(12) . . ?
 C26 C25 Rh 70.91(9) . . ?
 C26 C25 C24 105.95(14) . . ?
 C26 C25 H25 128.7(12) . . ?
 Rh C26 H26 114.6(12) . . ?
 C22 C26 Rh 96.86(10) . . ?
 C22 C26 H26 123.1(12) . . ?
 C25 C26 Rh 71.10(9) . . ?
 C25 C26 C22 106.81(14) . . ?
 C25 C26 H26 127.4(12) . . ?
 C1 B C7 105.47(12) . . ?
 C1 B C19 109.58(13) . . ?
 C13 B C1 115.34(13) . . ?
 C13 B C7 111.99(13) . . ?
 C13 B C19 103.67(12) . . ?
 C19 B C7 110.87(13) . . ?

loop_
  _geom_torsion_atom_site_label_1
  _geom_torsion_atom_site_label_2
  _geom_torsion_atom_site_label_3
  _geom_torsion_atom_site_label_4
  _geom_torsion
  _geom_torsion_site_symmetry_1
  _geom_torsion_site_symmetry_2
  _geom_torsion_site_symmetry_3
  _geom_torsion_site_symmetry_4
  _geom_torsion_publ_flag
 Rh N1 C1 C5 -168.19(11) . . . . ?
 Rh N1 C1 B 17.15(16) . . . . ?
 Rh N1 C2 C3 166.80(12) . . . . ?
 Rh N1 C2 C6 -16.2(2) . . . . ?
 Rh N2 C7 C11 172.94(11) . . . . ?
 Rh N2 C7 B -9.29(17) . . . . ?
 Rh N2 C8 C9 -172.51(12) . . . . ?
 Rh N2 C8 C12 7.2(2) . . . . ?
 Rh C20 C21 C22 91.89(11) . . . . ?
 Rh C20 C24 C23 -105.89(11) . . . . ?
 Rh C20 C24 C25 -2.56(12) . . . . ?
 Rh C21 C22 C23 105.25(11) . . . . ?
 Rh C21 C22 C26 2.15(12) . . . . ?
 Rh C25 C26 C22 -91.63(11) . . . . ?
 N1 C1 C5 C4 -1.3(2) . . . . ?
 N1 C1 B C7 49.78(17) . . . . ?
 N1 C1 B C13 -74.35(18) . . . . ?
 N1 C1 B C19 169.17(13) . . . . ?
 N1 C2 C3 C4 1.7(2) . . . . ?
 N1 C2 C6 F1 -3.8(2) . . . . ?
 N1 C2 C6 F2 119.08(15) . . . . ?
 N1 C2 C6 F3 -124.12(15) . . . . ?
 N2 C7 C11 C10 1.3(2) . . . . ?
 N2 C7 B C1 -54.40(18) . . . . ?
 N2 C7 B C13 71.81(17) . . . . ?
 N2 C7 B C19 -172.93(13) . . . . ?
 N2 C8 C9 C10 -0.9(2) . . . . ?
 N2 C8 C12 F4 35.7(2) . . . . ?
 N2 C8 C12 F5 155.56(14) . . . . ?
 N2 C8 C12 F6 -86.28(17) . . . . ?
 N3 C13 C17 C16 1.0(2) . . . . ?
 N3 C13 B C1 -46.23(19) . . . . ?
 N3 C13 B C7 -166.87(13) . . . . ?
 N3 C13 B C19 73.55(16) . . . . ?
 N3 C14 C15 C16 1.1(2) . . . . ?
 N3 C14 C18 F7 -56.42(19) . . . . ?
 N3 C14 C18 F8 -176.92(13) . . . . ?
 N3 C14 C18 F9 63.66(18) . . . . ?
 C1 N1 C2 C3 -6.6(2) . . . . ?
 C1 N1 C2 C6 170.48(14) . . . . ?
 C2 N1 C1 C5 6.2(2) . . . . ?
 C2 N1 C1 B -168.48(13) . . . . ?
 C2 C3 C4 C5 3.3(2) . . . . ?
 C3 C2 C6 F1 173.43(14) . . . . ?
 C3 C2 C6 F2 -63.65(18) . . . . ?
 C3 C2 C6 F3 53.15(19) . . . . ?
 C3 C4 C5 C1 -3.4(2) . . . . ?
 C5 C1 B C7 -124.69(15) . . . . ?
 C5 C1 B C13 111.18(16) . . . . ?
 C5 C1 B C19 -5.3(2) . . . . ?
 C6 C2 C3 C4 -175.50(14) . . . . ?
 C7 N2 C8 C9 5.1(2) . . . . ?
 C7 N2 C8 C12 -175.24(14) . . . . ?
 C8 N2 C7 C11 -5.1(2) . . . . ?
 C8 N2 C7 B 172.69(14) . . . . ?
 C8 C9 C10 C11 -3.0(2) . . . . ?
 C9 C8 C12 F4 -144.64(15) . . . . ?
 C9 C8 C12 F5 -24.8(2) . . . . ?
 C9 C8 C12 F6 93.41(17) . . . . ?
 C9 C10 C11 C7 2.9(3) . . . . ?
 C11 C7 B C1 123.32(15) . . . . ?
 C11 C7 B C13 -110.47(16) . . . . ?
 C11 C7 B C19 4.8(2) . . . . ?
 C12 C8 C9 C10 179.39(15) . . . . ?
 C13 N3 C14 C15 -0.6(2) . . . . ?
 C13 N3 C14 C18 177.20(13) . . . . ?
 C14 N3 C13 C17 -0.4(2) . . . . ?
 C14 N3 C13 B -168.94(13) . . . . ?
 C14 C15 C16 C17 -0.5(2) . . . . ?
 C15 C14 C18 F7 121.52(16) . . . . ?
 C15 C14 C18 F8 1.0(2) . . . . ?
 C15 C14 C18 F9 -118.41(16) . . . . ?
 C15 C16 C17 C13 -0.5(2) . . . . ?
 C17 C13 B C1 145.57(14) . . . . ?
 C17 C13 B C7 24.9(2) . . . . ?
 C17 C13 B C19 -94.65(16) . . . . ?
 C18 C14 C15 C16 -176.63(15) . . . . ?
 C20 C21 C22 C23 33.48(16) . . . . ?
 C20 C21 C22 C26 -69.62(15) . . . . ?
 C20 C24 C25 Rh 2.54(12) . . . . ?
 C20 C24 C25 C26 -69.35(15) . . . . ?
 C21 C20 C24 C23 -33.60(16) . . . . ?
 C21 C20 C24 C25 69.72(15) . . . . ?
 C21 C22 C23 C24 -50.99(14) . . . . ?
 C21 C22 C26 Rh -2.14(12) . . . . ?
 C21 C22 C26 C25 70.13(15) . . . . ?
 C22 C23 C24 C20 50.96(14) . . . . ?
 C22 C23 C24 C25 -51.42(14) . . . . ?
 C23 C22 C26 Rh -105.59(11) . . . . ?
 C23 C22 C26 C25 -33.33(16) . . . . ?
 C23 C24 C25 Rh 105.91(11) . . . . ?
 C23 C24 C25 C26 34.02(16) . . . . ?
 C24 C20 C21 Rh -91.77(11) . . . . ?
 C24 C20 C21 C22 0.12(17) . . . . ?
 C24 C25 C26 Rh 91.19(11) . . . . ?
 C24 C25 C26 C22 -0.44(17) . . . . ?
 C26 C22 C23 C24 50.97(14) . . . . ?
 B C1 C5 C4 173.19(15) . . . . ?
 B C7 C11 C10 -176.51(15) . . . . ?
 B C13 C17 C16 169.02(15) . . . . ?

_shelx_res_file
;
TITL dia76a_a.res in P2(1)/c
    dia76a_a.res
    created by SHELXL-2019/3 at 20:34:54 on 08-Jun-2025
REM Old TITL dia76a in P2(1)/c
REM SHELXT solution in P2(1)/c
REM R1 0.057, Rweak 0.002, Alpha 0.046, Orientation as input
REM Formula found by SHELXT: c23 B2 F9 N3 Rh
CELL 0.71073 18.1257 8.6684 15.6182 90 104.001 90
ZERR 4 0.0022 0.0011 0.0019 0 0.002 0
LATT 1
SYMM -X,0.5+Y,0.5-Z
SFAC C H B F N Rh
UNIT 104 80 4 36 12 4

L.S. 16
PLAN  1
SIZE 0.11 0.132 0.331
TEMP -173.17
CONF
BOND $H
LIST 4
MORE -1
fmap 2
acta
OMIT 1 0 0
REM <olex2.extras>
REM <HklSrc "%.\\dia76a_a.hkl">
REM </olex2.extras>

WGHT    0.025700    1.083400
FVAR       0.31974
RH    6    0.691431    0.335811    0.331969    11.00000    0.01185    0.00910 =
         0.00961    0.00040    0.00332    0.00062
F1    4    0.549139    0.346474    0.200352    11.00000    0.01495    0.02998 =
         0.02286    0.01232    0.00080   -0.00521
F2    4    0.518684    0.570130    0.144198    11.00000    0.01605    0.02184 =
         0.04597    0.00256    0.00983    0.00638
F3    4    0.528969    0.378159    0.061093    11.00000    0.01997    0.03858 =
         0.01818   -0.00554   -0.00167   -0.00933
F4    4    0.592097    0.062760    0.251685    11.00000    0.01650    0.01765 =
         0.02215    0.00086    0.00277   -0.00206
F5    4    0.617254   -0.174781    0.232441    11.00000    0.03083    0.01865 =
         0.03021   -0.01238    0.01056   -0.01222
F6    4    0.642081   -0.081310    0.363739    11.00000    0.03205    0.01931 =
         0.01811    0.00368    0.01180   -0.00134
F7    4    0.951836    0.864467    0.420625    11.00000    0.02224    0.01753 =
         0.02764   -0.00257    0.01204   -0.00524
F8    4    0.942133    0.859262    0.555467    11.00000    0.02794    0.02409 =
         0.02020   -0.01173    0.00084   -0.00537
F9    4    0.842038    0.887556    0.449282    11.00000    0.01997    0.01866 =
         0.02463   -0.00366    0.00617    0.00321
N1    5    0.698864    0.433847    0.210139    11.00000    0.01198    0.00937 =
         0.00994   -0.00132    0.00210    0.00065
N2    5    0.745112    0.141925    0.284832    11.00000    0.01427    0.01076 =
         0.00932    0.00011    0.00111   -0.00003
N3    5    0.869575    0.585064    0.386195    11.00000    0.01079    0.01425 =
         0.01158   -0.00136    0.00282   -0.00078
C1    1    0.772538    0.455368    0.205506    11.00000    0.01359    0.00830 =
         0.01057   -0.00361    0.00304   -0.00079
C2    1    0.641931    0.486740    0.144115    11.00000    0.01165    0.01123 =
         0.01209   -0.00152    0.00215    0.00099
C3    1    0.653458    0.575505    0.075234    11.00000    0.01613    0.01445 =
         0.01074    0.00125   -0.00060    0.00231
AFIX  43
H3    2    0.611731    0.612721    0.030879    11.00000   -1.20000
AFIX   0
C4    1    0.727709    0.608911    0.072549    11.00000    0.02081    0.01412 =
         0.01101    0.00195    0.00410    0.00025
AFIX  43
H4    2    0.738064    0.674040    0.027947    11.00000   -1.20000
AFIX   0
C5    1    0.786279    0.545263    0.136256    11.00000    0.01439    0.01308 =
         0.01299   -0.00130    0.00397   -0.00155
AFIX  43
H5    2    0.837279    0.562867    0.133075    11.00000   -1.20000
AFIX   0
C6    1    0.560272    0.444155    0.139637    11.00000    0.01493    0.01663 =
         0.01404    0.00233    0.00074    0.00136
C7    1    0.814277    0.181940    0.270587    11.00000    0.01515    0.01230 =
         0.00871   -0.00047    0.00077    0.00188
C8    1    0.721723   -0.006435    0.271076    11.00000    0.01852    0.01135 =
         0.01015    0.00040    0.00268   -0.00121
C9    1    0.765715   -0.122931    0.249897    11.00000    0.02798    0.01063 =
         0.01637   -0.00186    0.00587    0.00026
AFIX  43
H9    2    0.747077   -0.225657    0.241718    11.00000   -1.20000
AFIX   0
C10   1    0.837715   -0.086794    0.240812    11.00000    0.02529    0.01472 =
         0.01882   -0.00143    0.00707    0.00627
AFIX  43
H10   2    0.870665   -0.164901    0.228997    11.00000   -1.20000
AFIX   0
C11   1    0.860584    0.065449    0.249316    11.00000    0.01743    0.01710 =
         0.01440   -0.00056    0.00420    0.00261
AFIX  43
H11   2    0.909049    0.092152    0.240523    11.00000   -1.20000
AFIX   0
C12   1    0.643308   -0.047880    0.279731    11.00000    0.02291    0.01124 =
         0.01598   -0.00210    0.00600   -0.00384
C13   1    0.861808    0.430542    0.374991    11.00000    0.00690    0.01478 =
         0.01200    0.00017    0.00246   -0.00024
C14   1    0.899017    0.639356    0.467703    11.00000    0.01091    0.01658 =
         0.01364   -0.00235    0.00468   -0.00203
C15   1    0.921891    0.550364    0.542608    11.00000    0.01326    0.02547 =
         0.00988   -0.00244    0.00270   -0.00465
AFIX  43
H15   2    0.941616    0.595555    0.598915    11.00000   -1.20000
AFIX   0
C16   1    0.914747    0.391517    0.531904    11.00000    0.01519    0.02124 =
         0.01321    0.00427    0.00250   -0.00242
AFIX  43
H16   2    0.929965    0.324517    0.581159    11.00000   -1.20000
AFIX   0
C17   1    0.885183    0.332632    0.448548    11.00000    0.01341    0.01437 =
         0.01469    0.00147    0.00349   -0.00043
AFIX  43
H17   2    0.880514    0.224097    0.440639    11.00000   -1.20000
AFIX   0
C18   1    0.908970    0.811942    0.473060    11.00000    0.01742    0.01847 =
         0.01487   -0.00530    0.00490   -0.00281
C19   1    0.920728    0.383431    0.243427    11.00000    0.01299    0.01791 =
         0.01512   -0.00225    0.00384   -0.00008
AFIX 137
H19A  2    0.936776    0.491676    0.249062    11.00000   -1.50000
H19B  2    0.912780    0.350935    0.181766    11.00000   -1.50000
H19C  2    0.960188    0.319101    0.280734    11.00000   -1.50000
AFIX   0
C20   1    0.696017    0.537897    0.409715    11.00000    0.01682    0.01097 =
         0.01806   -0.00240    0.00833   -0.00090
H20   2    0.727918    0.617793    0.394811    11.00000    0.01158
C21   1    0.620172    0.503485    0.370925    11.00000    0.01749    0.01330 =
         0.01700   -0.00064    0.00602    0.00338
H21   2    0.588258    0.555049    0.324583    11.00000    0.02217
C22   1    0.592329    0.401952    0.437318    11.00000    0.01419    0.01726 =
         0.02020   -0.00308    0.00792   -0.00167
AFIX  13
H22   2    0.536142    0.390977    0.429245    11.00000   -1.20000
AFIX   0
C23   1    0.638197    0.468913    0.525747    11.00000    0.02145    0.01977 =
         0.01768   -0.00518    0.00948   -0.00294
AFIX  23
H23A  2    0.635902    0.403552    0.577019    11.00000   -1.20000
H23B  2    0.623866    0.576449    0.535701    11.00000   -1.20000
AFIX   0
C24   1    0.715148    0.457287    0.500078    11.00000    0.01685    0.01793 =
         0.01398   -0.00448    0.00366   -0.00378
AFIX  13
H24   2    0.761447    0.493284    0.544418    11.00000   -1.20000
AFIX   0
C25   1    0.713607    0.288226    0.470076    11.00000    0.01740    0.01487 =
         0.00956    0.00128    0.00389   -0.00038
H25   2    0.754903    0.218328    0.490863    11.00000    0.01570
C26   1    0.637912    0.254925    0.431067    11.00000    0.01714    0.01421 =
         0.01238   -0.00038    0.00595   -0.00281
H26   2    0.615302    0.156594    0.419904    11.00000    0.01305
B     3    0.841040    0.364301    0.274787    11.00000    0.01162    0.01303 =
         0.01043    0.00027    0.00182    0.00146
HKLF 4


REM  dia76a_a.res in P2(1)/c
REM wR2 = 0.0608, GooF = S = 1.053, Restrained GooF = 1.053 for all data
REM R1 = 0.0260 for 6208 Fo > 4sig(Fo) and 0.0319 for all 7133 data
REM 378 parameters refined using 0 restraints

END

WGHT      0.0257      1.0834

REM Highest difference peak  0.586,  deepest hole -0.357,  1-sigma level  0.081
Q1    1   0.6007  0.4686  0.1461  11.00000  0.05    0.59
;
_shelx_res_checksum                82759
_shelx_hkl_file
;
   0   0   1    1.00    0.30
   0   0   1    0.10    0.10
   0   0  -1    0.10    0.10
   0   0   2 1278.27   26.40
   0   0   2 1286.57   27.10
   0   0  -2 1305.97   27.30
   0   0  -3    0.00    0.50
   0   0   3    0.50    0.50
   0   0   3    0.40    0.40
   0   0  -4  726.03   17.60
   0   0   4  728.23   16.10
   0   0   4  716.03   17.30
   0   0   5    2.20    1.00
   0   0   5    1.20    0.60
   0   0  -5    3.40    1.20
   0   0  -6  267.97    9.40
   0   0   6  268.37    7.60
   0   0   6  263.77    9.20
   0   0   7    0.00    0.60
   0   0  -7    2.60    1.20
   0   0   7    0.50    1.00
   0   0   8  113.69    4.70
   0   0  -8  120.49    6.50
   0   0   8  111.29    6.20
   0   0   9   -0.40    1.00
   0   0  -9   -0.10    1.10
   0   0   9    0.70    0.80
   0   0 -10 2539.15   59.49
   0   0  10 2543.15   58.99
   0   0  10 2589.04   54.89
   0   0 -11    5.20    2.00
   0   0  11    3.60    1.80
   0   0 -12  218.88    7.70
   0   0 -12  232.88   11.50
   0   0  12  198.98   10.50
   0   0 -12  200.08    7.90
   0   0 -13   -0.90    1.70
   0   0  13    1.60    1.70
   0   0  14   13.30    3.90
   0   0 -14   18.10    4.20
   0   0 -15   -1.00    2.20
   0   0  15    0.20    2.50
   0   0  16   10.80    4.00
   0   0 -16    8.00    4.20
   0   0  17    0.20    2.60
   0   0 -17    1.10    2.90
   0   0 -18  131.69   12.80
   0   0  18  144.49   11.50
   0   0  19    6.60    4.40
   0   0 -19    3.00    3.70
   0   0 -20  180.28   14.20
   0   0  20  197.08   14.60
   0   0  21   -2.50    4.00
   0   0 -21    0.50    4.30
   0  -1   0    2.10    0.50
   0   1  -1    8.40    0.70
   0   1  -1   10.20    1.10
   0   1   1    9.00    1.00
   0  -1   1    9.50    1.10
   0  -1  -1    7.30    0.90
   0  -1  -1    8.20    0.90
   0   1   2 1583.14   32.30
   0   1  -2 1539.05   32.60
   0   1  -2 1579.34   32.30
   0   1   2 1527.55   32.50
   0  -1  -2 1562.34   33.20
   0  -1   2 1562.54   33.20
   0   1  -3  638.14   14.70
   0   1   3  634.34   14.80
   0   1   3  637.84   14.20
   0   1  -3  654.53   14.60
   0  -1  -3  611.14   15.40
   0   1   4 1080.59   23.50
   0   1   4 1073.59   24.50
   0   1  -4 1124.19   24.50
   0  -1  -4 1066.79   25.30
   0  -1   4 1086.59   25.20
   0   1   5   36.60    2.70
   0   1   5   40.60    2.20
   0   1  -5   36.90    2.70
   0  -1  -5   31.20    3.20
   0  -1   5   38.00    3.10
   0   1   6  107.69    4.10
   0   1  -6   92.99    3.90
   0   1  -6  104.49    5.10
   0   1  -6   92.49    4.10
   0   1   6   97.99    4.90
   0  -1   6  102.69    5.30
   0  -1  -6  102.29    5.50
   0   1   7  869.71   22.40
   0   1   7  886.61   20.30
   0   1  -7  873.81   20.30
   0   1  -7  858.21   22.40
   0   1  -7  888.71   20.80
   0  -1  -7  875.11   23.40
   0  -1   7  867.41   23.10
   0   1  -8  366.46   10.40
   0   1   8  383.56   12.50
   0   1  -8  370.26   10.80
   0   1  -8  374.26   12.60
   0   1   8  381.76   10.50
   0  -1  -8  377.66   13.40
   0  -1   8  373.96   13.10
   0   1  -9   74.39    3.90
   0   1   9   79.09    4.00
   0   1  -9   77.79    5.30
   0   1   9   74.29    5.20
   0   1  -9   73.79    4.10
   0  -1  -9   73.59    5.70
   0  -1   9   79.59    5.70
   0   1 -10  500.85   14.00
   0   1  10  491.45   16.40
   0   1  10  489.25   13.50
   0   1 -10  500.65   16.70
   0   1 -10  473.95   13.40
   0  -1  10  519.05   17.50
   0  -1 -10  491.35   17.30
   0   1  11  595.24   19.40
   0   1  11  591.74   15.70
   0   1 -11  558.94   15.60
   0   1 -11  578.74   19.30
   0   1 -11  609.84   16.40
   0  -1 -11  589.54   20.20
   0  -1  11  597.34   20.00
   0   1 -12  170.78    7.00
   0   1 -12  173.18    7.40
   0   1  12  152.58    9.10
   0   1 -12  176.58    9.80
   0   1  12  174.58    6.90
   0  -1  12  176.88   10.00
   0  -1 -12  165.18   10.10
   0   1  13   78.19    7.70
   0   1 -13   72.29    7.90
   0  -1  13   75.69    7.90
   0  -1 -13   78.29    8.40
   0   1  14  467.35   18.40
   0   1 -14  461.85   18.80
   0  -1  14  455.25   18.80
   0  -1 -14  480.35   19.60
   0   1  15  807.42   26.60
   0   1 -15  747.93   26.30
   0  -1  15  800.82   27.40
   0  -1 -15  738.83   27.10
   0   1  16  554.34   21.70
   0   1 -16  524.55   21.70
   0  -1 -16  539.65   22.50
   0  -1  16  543.15   22.30
   0   1 -17  191.68   12.90
   0   1  17  172.08   11.90
   0  -1 -17  176.78   13.00
   0  -1  17  211.28   13.60
   0   1 -18   71.89    9.30
   0   1  18   62.59    8.80
   0  -1  18   78.39   10.30
   0  -1 -18   56.19    9.00
   0   1 -19    3.40    3.70
   0   1  19    4.30    3.80
   0  -1  19   -2.00    3.20
   0  -1 -19    0.80    3.60
   0   1 -20  167.58   13.70
   0   1  20  141.99   14.00
   0  -1  20  182.18   14.70
   0  -1 -20  171.58   14.20
   0   1  21   87.79   11.40
   0   1 -21   95.59   12.40
   0  -1  21   92.39   12.20
   0  -1 -21   88.19   12.40
   0   2   0 2281.07   47.10
   0  -2   0 2192.38   46.90
   0  -2   0 2239.18   46.00
   0   2   1 5320.17  103.89
   0   2  -1 5256.37  104.09
   0  -2  -1 4388.96  103.09
   0  -2   1 5151.88  102.39
   0  -2  -1 5225.18  103.69
   0  -2   1 5289.27  104.29
   0   2  -2   49.10    2.10
   0   2  -2   46.30    2.70
   0   2   2   46.00    2.50
   0  -2  -2   47.20    2.70
   0  -2  -2   49.00    2.60
   0  -2   2   47.20    2.90
   0   2  -3  180.58    5.40
   0   2  -3  183.98    6.20
   0   2   3  172.68    5.70
   0  -2  -3  181.38    6.50
   0  -2  -3  173.68    5.90
   0   2  -4   71.59    3.60
   0   2   4   71.29    3.60
   0   2  -4   67.19    3.20
   0   2   4   69.69    3.20
   0  -2  -4   71.29    4.10
   0  -2   4   70.89    4.20
   0   2   5  166.58    5.70
   0   2  -5  160.08    6.10
   0   2  -5  172.68    6.10
   0   2   5  160.88    6.20
   0  -2  -5  169.88    7.20
   0  -2   5  157.68    7.00
   0   2   6  326.67    9.40
   0   2  -6  348.27   10.20
   0   2   6  329.97   10.40
   0   2  -6  311.67   10.10
   0  -2   6  334.17   11.70
   0  -2  -6  332.47   11.60
   0   2  -7 1133.59   27.20
   0   2   7 1159.88   28.10
   0   2  -7 1190.18   28.10
   0   2   7 1186.08   26.60
   0  -2  -7 1133.79   29.70
   0  -2   7 1133.99   29.60
   0   2   8 1232.08   28.40
   0   2  -8 1236.58   30.50
   0   2   8 1259.67   30.60
   0  -2  -8 1248.88   32.40
   0  -2   8 1232.58   32.10
   0   2  -9   21.60    3.40
   0   2   9   25.40    2.90
   0   2   9   24.10    3.50
   0  -2  -9   17.90    3.40
   0  -2   9   23.20    3.80
   0   2  10    2.10    1.60
   0   2 -10    0.50    1.00
   0   2 -10    0.80    1.40
   0   2  10    1.60    1.10
   0  -2 -10    0.40    1.50
   0  -2  10   -0.20    1.40
   0   2  11  619.34   16.20
   0   2  11  589.94   19.00
   0   2 -11  579.44   19.10
   0   2 -11  568.94   16.90
   0  -2 -11  589.94   20.80
   0  -2  11  581.84   20.30
   0   2  12  299.07   12.80
   0   2 -12  304.07   11.00
   0   2 -12  305.07   13.10
   0   2  12  296.87   10.10
   0  -2 -12  299.47   14.20
   0  -2  12  298.77   14.00
   0   2 -13  100.79    7.50
   0   2  13   89.09    7.30
   0   2 -13  112.49    8.20
   0  -2  13  108.29    8.50
   0  -2 -13   88.39    8.90
   0   2  14  184.78   10.70
   0   2 -14  177.68   10.80
   0  -2 -14  198.58   12.30
   0  -2  14  181.68   11.60
   0   2 -15   32.70    5.90
   0   2  15   24.60    4.80
   0  -2  15   26.00    5.30
   0  -2 -15   20.70    5.30
   0   2  16   61.59    7.90
   0   2 -16   49.20    7.20
   0  -2 -16   44.50    7.60
   0  -2  16   49.99    7.50
   0   2  17  174.28   12.00
   0   2 -17  165.08   12.00
   0  -2  17  168.88   12.70
   0  -2 -17  180.68   13.30
   0   2 -18  200.08   13.40
   0   2  18  156.88   11.80
   0  -2 -18  183.08   14.20
   0  -2  18  179.58   13.50
   0   2  19  196.58   13.80
   0   2 -19  182.78   13.70
   0  -2 -19  178.18   14.50
   0  -2  19  180.98   14.50
   0   2  20   85.29   12.00
   0  -2  20   78.99   11.10
   0  -2 -20   66.49   10.60
   0  -2  21   -4.30    4.40
   0   3   0   -0.20    0.70
   0  -3   0   -0.20    0.50
   0  -3   0    0.50    0.70
   0   3   1    2.70    1.00
   0   3  -1    3.20    1.10
   0  -3   1    4.60    1.30
   0  -3   1    4.20    0.80
   0  -3  -1    1.00    0.80
   0   3  -2  252.37    8.60
   0   3   2  261.47    8.40
   0  -3   2  266.37    6.90
   0  -3   2  271.57    9.10
   0  -3  -2  247.98    8.20
   0  -3  -2  251.87    8.20
   0   3  -3 3685.13   77.49
   0   3  -3 3617.04   75.19
   0   3   3 3659.63   76.69
   0  -3  -3 3665.53   77.29
   0  -3   3 3743.03   78.29
   0  -3  -3 3674.93   76.79
   0   3  -4   17.50    2.40
   0   3   4   19.40    2.30
   0   3  -4   22.70    2.20
   0  -3  -4   22.40    2.90
   0  -3  -4   18.20    2.40
   0  -3   4   27.90    3.50
   0   3   5  764.02   19.30
   0   3  -5  761.62   19.80
   0   3  -5  753.72   18.30
   0   3   5  788.62   19.10
   0  -3  -5  735.23   20.60
   0  -3   5  763.52   21.20
   0   3   6  182.18    6.80
   0   3   6  180.48    7.20
   0   3  -6  179.98    7.40
   0   3  -6  177.28    6.70
   0  -3   6  176.48    8.40
   0   3  -7  863.01   21.70
   0   3   7  816.82   20.40
   0   3   7  798.72   21.40
   0   3  -7  814.82   20.90
   0  -3  -7  811.52   23.30
   0  -3   7  794.32   23.30
   0   3  -8   22.70    3.10
   0   3   8   26.20    3.50
   0   3  -8   25.60    3.30
   0   3   8   23.90    2.80
   0  -3  -8   26.50    4.30
   0  -3   8   21.00    3.60
   0   3   9  566.94   15.90
   0   3   9  568.14   17.50
   0   3  -9  576.14   17.30
   0   3  -9  583.64   17.10
   0  -3   9  575.14   19.60
   0  -3  -9  621.74   20.10
   0   3 -10   90.09    6.00
   0   3  10   72.69    5.60
   0   3  10   85.69    4.90
   0   3 -10   75.09    5.10
   0  -3  10   80.79    6.70
   0  -3 -10   68.29    7.20
   0   3  11   45.50    5.40
   0   3 -11   39.90    5.00
   0   3  11   39.60    4.00
   0  -3 -11   40.10    5.80
   0  -3  11   39.00    5.80
   0   3 -12    8.60    2.70
   0   3 -12    4.00    2.00
   0   3  12   11.70    3.00
   0   3  12   12.80    3.80
   0  -3 -12   12.90    3.80
   0  -3  12    5.70    2.70
   0   3 -13  188.68    9.00
   0   3  13  189.38   10.30
   0   3 -13  170.28    9.90
   0  -3  13  180.78   11.60
   0  -3 -13  184.88   11.70
   0   3 -14    5.70    2.90
   0   3  14    1.50    2.40
   0  -3 -14    5.30    3.10
   0  -3  14    2.90    2.90
   0   3 -15  787.52   26.30
   0   3  15  792.62   26.50
   0  -3  15  815.52   29.20
   0  -3 -15  790.02   29.20
   0   3  16    6.80    3.30
   0   3 -16   16.50    4.60
   0  -3  16    3.00    3.10
   0  -3 -16    2.50    3.20
   0   3  17   94.79    9.80
   0  -3  17   93.09   11.30
   0  -3 -17   86.09   10.70
   0   3  18   39.40    7.00
   0  -3  18   24.10    6.40
   0  -3 -18   22.10    6.10
   0  -3 -19   17.20    6.10
   0  -3  19   18.70    6.40
   0  -3  20   -1.30    3.80
   0  -3 -20   -0.10    4.10
   0   4   0 5397.76  111.29
   0  -4   0 5404.26  108.99
   0  -4   0 5180.08  110.79
   0   4   1 1342.57   31.10
   0   4  -1 1300.47   31.30
   0  -4  -1 1280.97   30.60
   0  -4   1 1280.87   31.20
   0  -4  -1 1286.87   29.60
   0  -4   1 1302.27   28.60
   0   4  -2   39.20    3.90
   0   4   2   42.10    3.40
   0  -4  -2   39.10    3.10
   0  -4   2   41.70    2.40
   0  -4   2   42.10    4.20
   0  -4  -2   45.20    3.40
   0   4  -3    8.60    2.00
   0   4   3    7.60    1.90
   0  -4   3    8.50    2.20
   0  -4   3   10.00    1.40
   0  -4  -3    7.00    1.80
   0  -4  -3   11.30    2.00
   0   4   4   12.80    2.20
   0   4  -4   16.50    2.00
   0   4  -4   11.40    2.20
   0  -4   4   16.80    2.80
   0  -4  -4   19.60    2.90
   0  -4  -4   16.00    2.50
   0   4  -5  274.67    8.40
   0   4   5  280.57    9.60
   0   4  -5  252.97   10.10
   0  -4  -5  257.37   10.40
   0  -4   5  274.17   11.10
   0  -4  -5  282.47    9.90
   0   4   6   43.20    3.60
   0   4  -6   49.00    4.70
   0   4   6   42.70    3.50
   0   4  -6   41.00    3.00
   0  -4   6   41.30    4.90
   0  -4  -6   54.09    5.80
   0   4   7  366.56   12.40
   0   4  -7  363.36   11.40
   0   4   7  377.46   12.10
   0   4  -7  389.46   13.20
   0  -4   7  406.36   15.10
   0  -4  -7  381.26   14.30
   0   4  -8  679.33   18.60
   0   4   8  671.43   19.60
   0   4   8  672.93   18.60
   0   4  -8  668.33   19.90
   0  -4   8  707.03   22.40
   0  -4  -8  715.43   22.20
   0   4   9    7.00    2.00
   0   4  -9    9.20    2.20
   0   4   9   11.80    2.70
   0   4  -9    6.90    2.10
   0  -4   9    3.10    2.00
   0  -4  -9    8.20    2.80
   0   4  10  307.57   11.00
   0   4 -10  310.77   11.80
   0   4  10  319.37   12.50
   0   4 -10  326.37   12.40
   0  -4 -10  311.47   14.30
   0  -4  10  300.17   14.20
   0   4 -11  537.95   17.60
   0   4  11  520.65   18.00
   0   4 -11  529.35   17.60
   0   4  11  530.75   16.30
   0  -4  11  593.14   21.50
   0  -4 -11  565.54   21.20
   0   4 -12  143.59    8.20
   0   4  12  142.99    8.60
   0   4 -12  134.29    8.30
   0  -4  12  149.69   10.40
   0  -4 -12  150.28   10.50
   0   4 -13 1208.28   32.50
   0   4  13 1215.98   33.90
   0  -4 -13 1227.48   37.70
   0  -4  13 1212.38   37.40
   0   4  14   71.99    7.80
   0  -4  14   80.79    9.80
   0  -4 -14   75.49    9.40
   0   4  15   21.90    4.90
   0  -4 -15   15.20    5.10
   0  -4  15   17.60    5.10
   0   4  16   -2.40    2.60
   0  -4  16    0.00    2.80
   0  -4 -16   -1.90    2.70
   0  -4  17   38.80    7.70
   0  -4 -17   30.20    7.00
   0  -4 -18  160.98   15.70
   0  -4  18  152.18   15.00
   0  -4 -19   98.39   12.80
   0  -4  19  101.39   12.80
   0   5   0   -0.40    0.90
   0  -5   0    0.60    1.10
   0  -5   0    1.20    0.90
   0   5  -1  593.04   17.70
   0   5   1  576.04   17.30
   0  -5   1  549.35   14.60
   0  -5  -1  564.94   15.60
   0  -5   1  579.24   17.40
   0  -5  -1  562.24   16.90
   0   5  -2  641.14   19.00
   0   5   2  640.04   18.60
   0  -5   2  631.74   15.60
   0  -5  -2  625.84   18.20
   0  -5   2  610.84   18.80
   0   5   3  178.38    8.00
   0   5  -3  164.88    8.10
   0  -5  -3  161.48    7.50
   0  -5   3  164.88    8.30
   0  -5   3  159.78    5.60
   0  -5  -3  157.18    7.40
   0   5  -4 1944.11   45.90
   0   5   4 1924.11   44.90
   0  -5  -4 1945.71   45.40
   0  -5  -4 1911.71   44.70
   0  -5   4 1908.81   41.30
   0  -5   4 1979.60   46.80
   0   5  -5    3.20    1.70
   0   5   5    1.90    1.40
   0  -5  -5    3.90    1.80
   0  -5  -5    0.50    1.20
   0  -5   5    6.30    2.30
   0  -5   5    1.90    0.90
   0   5  -6   54.29    5.40
   0   5  -6   57.09    3.60
   0   5   6   50.59    4.90
   0  -5  -6   57.09    4.60
   0  -5   6   53.09    5.80
   0  -5  -6   58.59    6.10
   0   5  -7   -0.50    1.20
   0   5  -7   -0.20    1.00
   0   5   7    0.50    1.30
   0   5   7    1.40    1.30
   0  -5   7    1.20    1.50
   0  -5  -7   -1.30    1.20
   0   5   8   84.59    5.60
   0   5   8   90.89    5.90
   0   5  -8   81.59    4.90
   0   5  -8   80.89    6.10
   0  -5  -8   98.59    7.30
   0  -5   8   87.29    8.60
   0   5  -9  493.15   16.90
   0   5   9  470.95   15.90
   0   5   9  464.05   15.10
   0  -5   9  490.85   18.90
   0  -5  -9  431.46   17.70
   0   5  10  111.29    7.20
   0   5  10  111.09    6.60
   0   5 -10  101.29    7.20
   0  -5 -10  108.79    8.50
   0  -5  10  113.39    8.70
   0   5 -11   13.40    3.40
   0   5  11    8.40    2.70
   0   5  11   11.10    2.50
   0  -5  11    8.50    3.50
   0  -5 -11    7.70    3.10
   0   5 -12    7.30    2.80
   0   5  12    8.50    3.00
   0  -5  12    9.10    3.80
   0  -5 -12    6.30    3.30
   0   5 -13   47.30    6.10
   0   5  13   50.29    6.30
   0  -5 -13   44.00    7.40
   0  -5  13   43.50    7.20
   0   5  14  351.16   15.90
   0  -5  14  355.96   18.60
   0  -5 -14  396.06   19.30
   0  -5 -15   -1.30    2.80
   0  -5  15    2.40    3.10
   0  -5  16  314.77   18.50
   0  -5 -16  320.77   18.70
   0  -5 -17    6.30    4.50
   0  -5  17    5.50    4.90
   0  -5  18    3.70    4.60
   0  -5 -18    3.30    4.20
   0  -5  19   12.40    6.90
   0   6   0  460.75   16.10
   0  -6   0  485.65   16.10
   0  -6   0  477.25   13.80
   0   6  -1   76.99    5.90
   0   6   1   71.19    5.60
   0  -6   1   78.29    4.40
   0  -6   1   88.29    6.10
   0  -6  -1   82.79    5.00
   0  -6  -1   82.59    5.80
   0   6   2  370.96   13.80
   0   6  -2  375.96   14.30
   0  -6   2  368.96   14.10
   0  -6   2  386.76   11.00
   0  -6  -2  369.86   13.50
   0  -6  -2  386.96   12.80
   0   6   3    0.60    1.30
   0   6  -3    2.70    1.70
   0  -6   3   -1.30    1.20
   0  -6   3    2.00    1.00
   0  -6  -3    0.80    1.30
   0  -6  -3    2.20    1.40
   0   6   4   10.30    2.50
   0   6  -4    8.20    2.70
   0  -6  -4    9.50    2.60
   0  -6  -4    4.50    2.00
   0  -6   4    5.60    2.40
   0   6  -5   19.90    3.80
   0   6   5   15.80    3.10
   0  -6   5   18.10    3.90
   0  -6  -5   14.70    3.20
   0  -6  -5   11.80    2.70
   0   6  -6 1165.48   31.50
   0   6   6 1091.79   29.60
   0  -6  -6 1125.19   29.80
   0  -6  -6 1114.79   31.30
   0  -6   6 1110.99   32.30
   0   6   7  123.29    7.20
   0   6  -7  127.89    8.10
   0  -6  -7  110.99    8.00
   0  -6  -7  128.99    7.70
   0  -6   7  138.49    9.20
   0   6   8  433.06   15.10
   0   6  -8  418.36   16.20
   0   6   8  458.05   15.50
   0  -6  -8  427.66   17.30
   0  -6   8  425.66   17.90
   0   6   9    0.90    1.60
   0   6  -9   -0.60    1.50
   0   6   9   -0.80    1.70
   0  -6  -9    1.60    2.30
   0  -6   9    1.20    2.10
   0   6 -10   10.70    3.30
   0   6  10   10.90    3.00
   0   6  10    9.60    2.70
   0  -6 -10   13.20    4.00
   0  -6  10   12.80    3.80
   0   6  11  302.97   13.10
   0   6 -11  317.17   13.90
   0   6  11  293.37   12.20
   0  -6  11  271.47   15.20
   0  -6 -11  279.07   15.10
   0   6 -12  345.67   14.90
   0  -6 -12  320.77   16.90
   0  -6  12  335.47   17.40
   0   6 -13   66.99    7.50
   0  -6  13   61.99    8.90
   0  -6 -13   52.49    8.20
   0   6 -14  160.78   16.40
   0  -6  14  137.69   13.60
   0  -6 -14  135.79   13.40
   0  -6 -15   14.80    5.30
   0  -6  15   28.00    6.80
   0  -6  16  243.08   16.60
   0  -6 -16  227.38   16.30
   0  -6 -17   19.60    6.60
   0  -6  17   24.00    6.90
   0  -6 -18  425.06   26.60
   0  -6  18  355.96   27.70
   0   7   0    1.30    1.50
   0  -7   0   -0.80    1.20
   0  -7   0   -0.10    1.50
   0   7  -1   11.10    3.10
   0   7   1   12.40    3.10
   0  -7  -1   13.10    2.60
   0  -7  -1   15.20    3.50
   0  -7   1   11.40    3.20
   0   7  -2  365.86   15.00
   0   7   2  362.16   14.60
   0  -7   2  349.87   14.60
   0  -7  -2  376.76   13.20
   0  -7  -2  386.16   14.60
   0   7   3  553.74   19.00
   0   7  -3  558.74   19.70
   0  -7  -3  563.94   18.70
   0  -7   3  575.94   20.00
   0   7   4  240.98   11.20
   0   7  -4  217.68   11.30
   0  -7  -4  241.18   10.90
   0  -7  -4  221.08   10.60
   0  -7   4  229.08   12.00
   0   7  -5  103.59    7.80
   0   7   5   99.69    7.10
   0  -7   5   94.59    7.70
   0  -7  -5  109.19    7.30
   0  -7  -5   97.49    7.20
   0   7   6   -0.20    1.50
   0   7  -6   -1.20    1.70
   0  -7   6   -0.20    2.00
   0  -7  -6   -0.30    1.70
   0  -7  -6    1.70    1.70
   0   7  -7  307.17   14.20
   0   7   7  327.97   13.60
   0  -7   7  310.57   15.20
   0  -7  -7  312.87   14.40
   0  -7  -7  338.67   13.70
   0   7   8  425.86   15.80
   0   7  -8  412.86   17.00
   0   7   8  399.56   15.20
   0  -7  -8  425.56   17.80
   0  -7   8  436.36   18.70
   0   7   9   81.19    6.70
   0   7  -9  117.09    8.70
   0   7   9  116.69    7.80
   0  -7  -9  111.19    8.90
   0  -7   9  109.59   10.70
   0   7 -10  134.89    9.50
   0   7  10  131.29    8.30
   0  -7 -10  130.89   10.20
   0  -7  10  146.99   11.10
   0   7 -11   11.90    4.00
   0   7  11   19.30    5.30
   0  -7  11   10.70    3.90
   0  -7 -11   22.70    5.60
   0   7 -12    3.20    3.10
   0  -7  12    7.40    3.60
   0  -7 -12    3.90    3.50
   0   7 -13   40.10    6.80
   0  -7  13   39.90    7.80
   0  -7 -13   19.70    5.90
   0   7 -14   85.19   10.10
   0  -7  14   83.59   11.40
   0  -7 -14   84.39   10.90
   0  -7 -15   66.09   10.10
   0  -7  15   62.09   10.10
   0  -7 -16  519.75   25.70
   0  -7  16  476.75   25.10
   0  -7 -17   -4.00    4.50
   0   8   0  228.78   12.00
   0  -8   0  217.88   11.50
   0   8  -1  523.95   19.60
   0   8   1  523.05   19.50
   0  -8  -1  494.75   18.60
   0  -8   1  499.55   18.90
   0   8  -2  290.57   13.70
   0   8   2  262.37   12.90
   0  -8   2  276.77   13.40
   0  -8  -2  253.77   12.30
   0   8   3   40.20    5.80
   0   8  -3   24.30    4.70
   0  -8  -3   34.20    5.20
   0  -8  -3   40.50    6.60
   0  -8   3   27.60    5.10
   0   8   4   18.70    4.10
   0   8  -4   18.70    4.30
   0  -8  -4   23.60    4.50
   0  -8   4   24.80    5.00
   0   8  -5  460.75   18.70
   0   8   5  484.35   18.20
   0  -8  -5  475.65   17.80
   0  -8   5  437.26   18.90
   0  -8  -5  462.05   17.50
   0   8   6  222.48   11.40
   0   8  -6  186.48   11.50
   0  -8   6  177.78   11.80
   0  -8  -6  200.08   11.30
   0  -8  -6  215.68   11.00
   0   8  -7  332.77   15.70
   0   8   7  315.07   14.40
   0  -8  -7  321.27   14.30
   0  -8   7  330.67   16.30
   0  -8  -7  308.27   15.00
   0   8   8   44.40    6.10
   0   8  -8   34.60    6.20
   0  -8   8   50.09    7.60
   0  -8  -8   50.79    7.20
   0   8  -9   95.29   10.10
   0   8   9   70.39    7.40
   0  -8   9   58.79    8.40
   0  -8  -9   72.99    8.90
   0   8  10    1.90    2.30
   0   8 -10   -0.10    2.50
   0  -8  10   -0.70    2.70
   0  -8 -10    1.10    3.00
   0   8 -11  187.48   12.10
   0  -8  11  189.78   13.50
   0  -8 -11  172.08   12.80
   0   8 -12   18.90    4.80
   0  -8  12   36.70    7.50
   0  -8 -12   25.50    6.50
   0   8 -13  169.28   11.90
   0  -8 -13  172.08   13.80
   0  -8  13  169.98   14.10
   0   8 -14   31.20    6.40
   0  -8  14   27.90    7.20
   0  -8 -14   37.50    8.00
   0  -8  15    0.60    3.70
   0  -8 -15    5.60    4.40
   0   9   0    3.20    2.70
   0  -9   0   -0.40    2.10
   0   9   1  127.19    9.50
   0   9  -1  139.49   10.00
   0  -9   1  129.59    9.50
   0  -9  -1  125.99    9.20
   0   9  -2    3.00    2.60
   0   9   2    2.10    2.40
   0  -9   2    1.20    2.30
   0  -9  -2    0.70    2.30
   0   9   3  194.78   11.70
   0   9  -3  199.28   12.10
   0  -9   3  185.68   11.80
   0  -9  -3  189.68   11.10
   0   9   4   32.40    5.90
   0   9  -4   28.30    5.60
   0  -9  -4   29.70    5.20
   0  -9   4   31.80    6.00
   0   9   5   58.09    7.50
   0   9  -5   52.39    7.40
   0  -9  -5   43.80    6.40
   0  -9   5   49.40    7.70
   0   9  -6    6.60    3.60
   0   9   6    7.50    3.40
   0  -9   6    5.00    3.40
   0   9   7   40.10    6.30
   0   9  -7   37.40    6.60
   0  -9   7   39.10    6.90
   0  -9  -7   42.40    7.90
   0   9  -8   11.00    4.10
   0   9   8   15.20    4.40
   0  -9   8   14.50    4.80
   0  -9  -8   14.60    4.60
   0   9   9  566.94   21.40
   0   9  -9  581.44   23.40
   0  -9  -9  541.45   22.90
   0  -9   9  576.24   24.80
   0   9  10   -1.60    2.40
   0   9 -10    0.00    2.90
   0  -9 -10   -1.70    3.20
   0  -9  10   -1.70    2.90
   0   9 -11  174.18   12.70
   0  -9  11  163.48   13.50
   0  -9 -11  153.38   12.50
   0   9 -12    3.30    4.10
   0  -9  12   -0.60    3.60
   0  -9 -12   -0.80    3.80
   0   9 -13   87.39   10.50
   0  -9 -13   95.09   12.00
   0  -9  13   56.59    9.80
   0   9 -14   10.50    5.40
   0  -9 -14    8.70    4.90
   0  10   0  386.36   18.40
   0 -10   0  417.56   18.80
   0  10  -1  126.79   11.90
   0  10   1   91.09    9.90
   0 -10   1  101.69   10.50
   0 -10  -1  115.39   11.00
   0  10   2  118.39   11.40
   0  10  -2  105.79   10.60
   0 -10  -2   95.99   10.00
   0 -10   2  105.39   11.00
   0  10  -3   17.30    4.90
   0  10   3    9.20    4.00
   0 -10   3   11.60    4.30
   0  10   4   10.20    4.00
   0  10  -4    9.20    3.70
   0 -10   4   15.00    4.90
   0  10  -5  273.57   15.70
   0  10   5  290.07   15.60
   0 -10   5  304.37   16.60
   0  10   6  123.09    9.90
   0  10  -6  127.29   12.30
   0 -10   6  130.19   12.70
   0  10   7  375.76   17.80
   0  10  -7  366.96   18.70
   0 -10   7  375.36   19.60
   0  10   8  101.19   10.40
   0  10  -8  109.19   11.90
   0 -10   8   88.29   11.20
   0  10  -9   -0.60    2.70
   0  10   9    1.40    3.10
   0 -10   9    1.10    3.60
   0  10 -10   -1.90    3.00
   0 -10  10   -3.40    3.50
   0  10 -11    9.70    4.70
   0 -10  11    2.90    4.60
   0  10 -12   33.00    7.30
   0  10 -13   58.59   10.50
   0 -10 -13   52.99   11.20
   0  11   0    0.30    3.10
   0  11  -1   10.60    4.40
   0  11   1    6.50    3.70
   0 -11   1    9.70    4.60
   0  11  -2  366.76   19.10
   0  11   2  387.36   19.50
   0 -11   2  392.86   19.40
   0  11  -3  167.18   12.90
   0  11   3  166.28   12.50
   0 -11   3  152.18   12.60
   0  11  -4   80.79   10.30
   0  11   4   92.29   10.50
   0 -11   4   91.99   10.90
   0  11  -5    3.70    3.90
   0  11   5    1.20    3.20
   0 -11   5    1.10    3.50
   0  11  -6   -0.80    3.40
   0  11   6    9.70    4.50
   0 -11   6    5.40    4.90
   0  11  -7    8.20    4.40
   0  11   7    1.20    3.60
   0 -11   7    3.80    4.50
   0  11   8  236.28   14.80
   0  11  -8  216.68   15.30
   0 -11   8  233.18   16.40
   0  11   9   21.00    6.90
   0 -11   9   16.60    5.90
   0 -12   4  177.08   14.60
   0 -12   5   55.19    9.20
   0 -12   6  194.18   25.10
   1   0 -21    3.60    4.60
  -1   0  21    5.80    5.20
  -1   0  20  333.27   19.20
   1   0 -20  315.07   19.20
   1   0 -19    0.60    3.20
  -1   0  19   -0.90    2.80
   1   0 -18    6.10    3.70
  -1   0  18    7.20    4.00
  -1   0  17   10.10    4.10
   1   0 -17   11.10    4.00
  -1   0  16  814.92   28.60
   1   0 -16  879.01   30.00
  -1   0  15    1.90    2.50
   1   0 -15   -0.30    2.20
  -1   0  14   59.99    7.30
   1   0 -14   47.20    6.90
  -1   0  13    1.70    1.80
   1   0 -13    2.20    2.00
   1   0 -12  128.19    8.50
  -1   0  12  124.99    8.10
   1   0 -11   -0.40    1.20
  -1   0  11    0.30    1.50
   1   0 -11    0.70    0.90
   1   0 -11    0.80    0.90
   1   0 -10  195.28    6.70
   1   0 -10  194.48    9.70
   1   0 -10  196.68    6.40
  -1   0  10  198.18    9.50
  -1   0   9   -0.50    0.60
  -1   0   9    0.20    1.10
   1   0  -9    1.10    1.20
  -1   0   8  767.32   21.00
  -1   0   8  754.92   17.50
   1   0  -8  729.23   21.00
   1   0  -7    0.90    0.90
  -1   0   7   -0.10    0.80
  -1   0   7    0.10    0.50
  -1   0   6  848.72   18.80
  -1   0   6  856.51   21.50
  -1   0   5    0.70    0.50
   1   0  -5    1.00    0.90
  -1   0   5    0.80    0.80
  -1   0   4   78.19    2.50
  -1   0   4   86.69    3.90
   1   0  -3    0.00    0.50
  -1   0   3    0.40    0.20
  -1   0   3    0.00    0.50
  -1   0   2 9999.00  192.48
   1   0  -2 9158.18  192.98
  -1   0   1    0.90    0.20
   1   0  -1    0.60    0.30
   1   0   0    0.00    0.10
  -1   0  -1    1.40    0.40
   1   0   1    2.50    0.50
  -1   0  -2  344.47    8.30
   1   0   2  335.67    8.10
   1   0   2  326.57    8.10
   1   0   3    0.40    0.60
   1   0   3    0.80    0.50
  -1   0  -3    0.30    0.50
   1   0   4 3004.30   62.99
  -1   0  -4 3086.19   63.39
   1   0   4 2976.30   62.29
  -1   0  -5   -0.30    0.60
   1   0   5   -0.10    0.50
   1   0   5    0.60    0.50
   1   0   6  737.93   19.20
  -1   0  -6  737.03   19.50
   1   0   6  768.92   18.00
   1   0   7    0.40    0.90
   1   0   7    0.40    0.60
  -1   0  -7    0.90    1.00
  -1   0  -8  435.86   14.60
   1   0   8  446.66   14.30
   1   0   8  464.45   12.60
   1   0   9   -0.30    0.70
  -1   0  -9    0.10    1.20
   1   0   9    0.50    1.10
  -1   0 -10  375.66   14.30
   1   0  10  376.76   11.60
   1   0  10  375.56   13.90
   1   0  11    0.80    1.50
  -1   0 -11   -0.40    1.30
   1   0  11    0.10    0.90
   1   0  12  201.38   10.40
   1   0  12  186.98    7.90
  -1   0 -12  195.88   10.70
   1   0  13   -0.10    1.90
   1   0  13    0.90    1.40
  -1   0 -13    0.20    1.70
  -1   0 -14 1061.99   32.20
   1   0  14 1014.90   31.40
   1   0  15    7.00    3.10
  -1   0 -15    9.10    3.20
   1   0  16  760.12   26.70
  -1   0 -16  701.83   26.50
  -1   0 -17    9.30    3.90
   1   0  17    6.00    3.60
  -1   0 -18   71.59    9.90
   1   0  18   68.39    9.30
  -1   0 -19    2.50    3.70
   1   0  19    0.80    3.70
   1   0  20   67.29   10.10
  -1   0 -20   79.49   11.30
  -1   0 -21    1.40    4.40
   1   0  21    1.90    5.20
  -1   1  22  145.89   19.80
   1   1 -22  153.98   17.70
  -1   1  21   10.20    5.30
   1   1 -21   11.40    5.50
  -1  -1  21   16.00    6.50
   1  -1 -21   11.20    5.80
  -1   1  20   58.39    9.40
   1   1 -20   35.60    7.70
  -1  -1  20   56.19    9.50
   1  -1 -20   50.79    9.10
   1   1 -19   74.19   10.20
  -1   1  19   75.09    9.80
   1  -1 -19   80.59   10.80
  -1  -1  19   73.59   10.20
  -1   1  18  430.46   20.30
   1   1 -18  439.66   21.00
  -1  -1  18  461.35   21.50
   1  -1 -18  472.35   22.40
   1   1 -17  103.39   11.10
  -1   1  17   94.09   10.10
   1  -1 -17   93.69   10.60
  -1  -1  17   83.89    9.80
  -1   1  16  179.58   11.90
   1   1 -16  218.98   13.10
  -1  -1  16  232.58   13.60
   1  -1 -16  214.88   13.50
  -1   1  15  104.19    8.40
   1   1 -15   83.29    9.20
   1  -1 -15   76.29    9.00
  -1  -1  15   82.99    8.90
  -1   1  14   53.29    6.70
   1   1 -14   53.99    6.90
  -1  -1  14   48.40    6.60
   1  -1 -14   51.49    7.10
   1   1 -13    6.30    2.80
  -1   1  13    8.40    3.00
  -1  -1  13    8.10    3.10
   1  -1 -13    0.70    2.10
   1   1 -12  573.74   16.10
  -1   1  12  626.74   19.40
  -1   1  12  606.44   20.30
   1   1 -12  585.94   20.30
  -1  -1  12  580.34   20.40
   1  -1 -12  566.84   20.60
  -1   1  11  410.06   15.10
   1   1 -11  414.16   15.60
   1   1 -11  408.16   12.10
  -1   1  11  414.86   11.50
  -1  -1  11  415.66   15.80
   1  -1 -11  418.56   16.20
  -1   1  10  171.88    8.50
   1   1 -10  160.68    8.60
   1   1 -10  145.49    6.10
  -1   1  10  172.48    6.00
   1  -1 -10  161.68    9.00
  -1  -1  10  173.18    9.00
  -1   1   9   71.29    5.10
  -1   1   9   73.89    3.50
   1   1  -9   72.69    5.40
   1   1  -9   81.29    4.00
  -1  -1   9   78.69    5.60
   1  -1  -9   79.99    5.80
   1   1  -8   97.89    5.90
  -1   1   8   96.09    3.90
   1   1  -8   98.09    4.30
  -1   1   8  102.79    5.80
  -1  -1   8   97.89    6.00
   1  -1  -8   90.09    6.00
   1   1  -7  836.52   22.30
  -1   1   7  878.11   22.20
  -1   1   7  838.22   19.20
   1   1  -7  865.31   19.90
   1  -1  -7  851.91   23.00
  -1  -1   7  862.01   22.70
  -1   1   6 1443.96   30.60
  -1   1   6 1412.26   33.10
   1   1  -6 1426.76   31.20
   1   1  -6 1460.55   33.40
  -1  -1   6 1438.26   33.80
   1  -1  -6 1463.15   34.20
  -1   1   5 2893.61   58.79
   1   1  -5 2888.01   61.19
   1   1  -5 2944.81   59.49
  -1   1   5 2811.52   60.99
   1  -1  -5 2848.71   61.89
  -1  -1   5 2894.91   61.69
  -1   1   4    2.60    0.90
  -1   1   4    0.50    0.40
   1   1  -4    2.70    0.80
   1   1  -4    1.60    0.80
  -1  -1   4    0.80    0.80
   1  -1  -4    1.80    0.90
  -1   1   3  745.73   15.90
  -1   1   3  750.12   17.30
   1   1  -3  728.13   17.10
  -1  -1   3  753.02   17.60
   1  -1  -3  748.33   17.70
   1   1  -2  279.97    7.00
  -1   1   2  275.37    6.60
   1   1  -2  272.37    7.20
  -1  -1   2  275.47    7.40
   1  -1  -2  281.97    7.50
   1  -1  -2  284.67    7.50
  -1   1   1 1355.96   27.80
   1   1  -1 1317.67   28.00
   1   1  -1 1328.67   28.00
   1  -1  -1 1353.56   28.30
  -1  -1   1 1333.27   28.00
  -1   1   0 2276.17   47.80
  -1  -1   0 2349.36   47.70
  -1  -1   0 2374.46   47.30
   1  -1   0 2381.06   46.80
   1  -1   0 2309.27   48.10
  -1  -1  -1  146.39    4.50
  -1  -1  -1  147.59    3.70
   1  -1   1  142.89    4.60
   1   1   2 2195.98   45.10
  -1   1  -2 2220.78   45.90
   1   1   2 2268.27   45.70
  -1   1  -2 2144.49   45.50
  -1   1  -2 2203.88   44.90
   1  -1   2 2249.47   46.40
  -1  -1  -2 2181.38   46.30
  -1   1  -3 3770.22   76.89
  -1   1  -3 3737.53   77.29
  -1   1  -3 3738.53   76.99
   1   1   3 3797.52   77.09
   1  -1   3 3783.52   78.19
  -1  -1  -3 3846.82   78.29
  -1   1  -4   37.60    2.30
   1   1   4   32.60    2.10
  -1   1  -4   39.30    2.30
   1   1   4   24.80    1.90
  -1   1  -4   37.40    2.40
   1  -1   4   36.60    2.80
  -1  -1  -4   36.80    2.80
  -1   1  -5 2364.56   49.90
   1   1   5 2373.56   49.50
   1   1   5 2383.46   50.19
  -1   1  -5 2337.87   50.29
  -1   1  -5 2261.87   49.30
  -1  -1  -5 2371.76   51.49
   1  -1   5 2338.57   51.19
   1   1   6 1636.24   35.50
   1   1   6 1627.84   36.40
  -1   1  -6 1598.34   36.50
  -1   1  -6 1651.03   35.30
  -1   1  -6 1578.44   35.70
   1  -1   6 1595.04   37.40
  -1  -1  -6 1621.14   37.70
  -1   1  -7  223.98    8.50
   1   1   7  220.38    7.30
   1   1   7  206.98    8.10
   1  -1   7  210.88    8.80
  -1  -1  -7  211.68    9.00
   1   1   8 1055.69   24.70
  -1   1  -8 1041.00   26.70
   1   1   8 1051.49   26.50
  -1  -1  -8 1031.30   27.70
   1  -1   8 1030.10   27.30
  -1   1  -9  758.22   19.90
   1   1   9  778.62   21.80
   1   1   9  819.02   19.80
  -1   1  -9  747.33   19.30
  -1   1  -9  747.43   21.70
   1  -1   9  784.92   22.60
  -1  -1  -9  770.02   22.80
   1   1  10   13.10    2.90
   1   1  10   19.20    2.70
  -1   1 -10   13.70    2.30
  -1   1 -10   19.80    3.50
  -1   1 -10   13.10    2.30
   1  -1  10   10.00    2.90
  -1  -1 -10   16.50    3.50
  -1   1 -11   90.99    6.60
   1   1  11   87.99    6.40
  -1   1 -11   90.49    4.90
  -1   1 -11   92.29    5.30
   1   1  11   90.29    5.00
   1  -1  11   97.39    7.00
  -1  -1 -11   99.59    7.40
  -1   1 -12  180.18    9.80
  -1   1 -12  190.58    8.10
  -1   1 -12  199.28    7.80
   1   1  12  182.88    7.70
   1   1  12  177.28    9.60
   1  -1  12  170.98   10.00
  -1  -1 -12  157.48    9.90
  -1   1 -13   26.30    4.20
  -1   1 -13   19.70    4.20
  -1   1 -13   23.40    3.70
   1   1  13   20.00    4.00
  -1  -1 -13   27.20    4.90
   1  -1  13   22.70    4.80
   1   1  14  548.05   20.40
  -1   1 -14  569.14   21.00
   1  -1  14  564.84   21.40
  -1  -1 -14  568.64   21.90
   1   1  15   10.90    3.60
  -1   1 -15   21.20    4.90
  -1  -1 -15   16.00    4.60
   1  -1  15   14.10    4.30
  -1   1 -16   14.50    4.20
   1   1  16   16.20    4.50
   1  -1  16   16.10    4.50
  -1  -1 -16   19.00    4.90
   1   1  17    7.30    3.60
  -1   1 -17    4.90    3.20
   1  -1  17    3.50    3.60
  -1  -1 -17    3.00    3.30
   1   1  18  229.78   14.30
  -1   1 -18  217.68   14.40
  -1  -1 -18  250.67   15.80
   1  -1  18  197.28   14.10
   1   1  19   97.39   11.20
  -1   1 -19   94.29   11.10
   1  -1  19   82.59   10.50
  -1  -1 -19   87.39   11.50
  -1   1 -20  139.89   14.20
   1   1  20  117.89   12.60
   1  -1  20  140.89   14.40
  -1  -1 -20  108.39   13.00
  -1  -1 -21   13.10    6.20
   1  -1  21    6.70    5.00
  -1   2  21  177.18   14.30
   1  -2 -21  173.48   25.00
  -1  -2  21  155.28   15.60
  -1   2  20   57.89    8.90
   1   2 -20   38.70   10.40
  -1  -2  20   42.00    8.50
   1  -2 -20   36.80    8.60
   1   2 -19   79.59   10.40
  -1   2  19   87.29   10.40
  -1  -2  19   78.89   10.90
   1  -2 -19   98.39   12.20
  -1   2  18   69.19    9.10
   1   2 -18   66.69    9.40
   1  -2 -18   61.49    9.60
  -1  -2  18   69.59   10.20
  -1   2  17   31.70    6.00
   1   2 -17   44.20    7.30
  -1  -2  17   43.70    7.60
   1  -2 -17   38.10    7.30
   1   2 -16   11.70    3.90
  -1   2  16    5.60    3.30
   1  -2 -16    6.40    3.70
  -1  -2  16    3.30    3.00
   1   2 -15  217.68   12.50
  -1   2  15  198.68   11.80
  -1  -2  15  203.28   12.70
   1  -2 -15  218.58   13.30
   1   2 -14  312.87   14.70
  -1   2  14  314.27   14.50
  -1  -2  14  321.07   15.60
   1  -2 -14  346.17   16.40
  -1   2  13   35.00    5.30
   1   2 -13   32.70    5.20
  -1  -2  13   42.00    6.10
   1  -2 -13   46.40    6.70
   1   2 -12   15.50    2.70
   1   2 -12   20.10    3.90
  -1   2  12   15.10    3.40
  -1  -2  12   10.80    3.20
   1  -2 -12    7.60    2.80
   1   2 -11  108.39    7.30
  -1   2  11  128.19    5.40
   1   2 -11  118.69    6.00
  -1   2  11  120.89    7.50
   1  -2 -11  128.29    8.50
  -1  -2  11  140.69    8.70
  -1   2  10  263.87    8.40
  -1   2  10  258.77   10.90
   1   2 -10  253.17    9.20
   1   2 -10  267.57   11.20
  -1  -2  10  278.77   12.20
   1  -2 -10  255.37   12.00
   1   2  -9 2616.74   57.79
   1   2  -9 2543.75   55.19
  -1   2   9 2536.25   53.89
  -1   2   9 2579.84   57.59
   1  -2  -9 2450.95   59.09
  -1  -2   9 2499.95   58.89
  -1   2   8 1225.78   27.60
  -1   2   8 1243.18   30.50
   1   2  -8 1225.48   30.50
   1   2  -8 1231.28   28.70
   1  -2  -8 1246.38   32.20
  -1  -2   8 1212.18   31.70
  -1   2   7 2140.49   49.00
   1   2  -7 2186.68   49.00
  -1   2   7 2178.68   46.50
  -1  -2   7 2243.28   50.59
   1  -2  -7 2218.98   50.69
   1   2  -6  328.67   10.50
  -1   2   6  337.77    9.20
  -1   2   6  335.77   10.70
   1  -2  -6  327.97   11.60
  -1  -2   6  343.57   11.60
  -1   2   5   91.19    4.60
  -1   2   5  104.99    3.90
   1   2  -5  101.79    4.50
   1   2  -5  111.79    4.80
   1  -2  -5   84.99    5.00
  -1  -2   5  100.19    5.20
   1   2  -4  230.58    7.40
   1   2  -4  228.08    7.40
  -1   2   4  240.68    6.90
  -1   2   4  238.98    7.80
  -1  -2   4  239.28    8.30
   1  -2  -4  246.48    8.00
   1   2  -3  126.29    4.60
   1   2  -3  116.29    4.70
  -1   2   3  131.59    4.40
   1  -2  -3  122.79    5.10
  -1  -2   3  121.49    5.20
   1  -2  -3  130.09    5.10
  -1   2   2 1290.37   27.90
   1   2  -2 1292.77   27.80
   1   2  -2 1222.98   28.30
  -1  -2   2 1321.37   28.70
   1  -2  -2 1262.07   28.50
   1  -2  -2 1318.67   28.30
   1   2  -1 5053.29  104.79
  -1   2   1 5278.37  104.69
   1  -2  -1 5076.89  103.89
  -1  -2   1 5199.58  104.69
   1  -2  -1 5132.09  104.99
  -1   2   0  376.26    9.80
   1   2   0  394.96   10.00
   1  -2   0  382.06   10.10
   1  -2   0  372.76    8.50
  -1  -2   0  376.46    9.40
  -1  -2   0  313.37    9.10
  -1   2  -1 1164.18   25.80
   1   2   1 1156.38   25.60
   1  -2   1 1155.18   23.50
   1  -2   1 1142.59   26.10
  -1  -2  -1 1154.28   25.50
  -1  -2  -1 1143.29   24.90
   1   2   2  419.56   10.90
  -1   2  -2  406.56   11.10
  -1   2  -2  414.96    9.10
  -1  -2  -2  420.26   11.30
  -1  -2  -2  404.36   10.20
   1   2   3  313.07    8.90
  -1   2  -3  304.57    7.80
  -1   2  -3  302.87    9.20
  -1  -2  -3  330.57    8.70
  -1  -2  -3  324.17    9.80
   1  -2   3  331.57   10.10
   1   2   4   34.80    2.40
  -1   2  -4   37.00    2.70
  -1   2  -4   38.50    2.30
   1  -2   4   31.80    3.20
  -1  -2  -4   38.10    3.10
  -1   2  -5  138.39    5.60
   1   2   5  116.09    4.90
  -1   2  -5  139.69    5.10
   1  -2   5  116.09    6.00
  -1  -2  -5  114.59    6.00
   1   2   6  374.36   11.00
   1   2   6  394.06   11.50
  -1   2  -6  385.26   11.40
  -1   2  -6  411.36   11.80
   1  -2   6  377.46   12.90
   1   2   7    1.60    1.10
  -1   2  -7    1.60    1.20
   1   2   7    0.30    0.80
  -1   2  -7    0.70    0.90
  -1  -2  -7   -0.10    1.00
   1  -2   7    1.60    1.20
   1   2   8  194.48    8.20
   1   2   8  205.88    7.60
  -1   2  -8  205.08    8.00
  -1   2  -8  205.48    8.50
  -1  -2  -8  218.08    9.80
   1  -2   8  197.08    9.40
  -1   2  -9 1800.12   42.60
   1   2   9 1793.52   40.50
  -1   2  -9 1802.82   41.30
   1   2   9 1801.52   42.30
  -1  -2  -9 1803.72   44.60
   1  -2   9 1778.52   44.30
   1   2  10   55.89    4.00
   1   2  10   62.69    5.00
  -1   2 -10   66.19    6.30
   1  -2  10   53.49    6.40
  -1  -2 -10   66.69    7.00
  -1   2 -11  140.39    8.10
   1   2  11  148.59    6.80
   1   2  11  144.79    8.00
   1  -2  11  153.98    9.40
  -1  -2 -11  141.99    9.10
  -1   2 -12   36.70    5.00
   1   2  12   44.80    5.80
  -1   2 -12   32.80    4.10
   1   2  12   38.50    4.10
   1  -2  12   28.20    5.00
  -1  -2 -12   38.40    5.80
  -1   2 -13  162.38    8.20
  -1   2 -13  167.18    9.80
   1   2  13  179.88   10.00
   1  -2  13  154.58   10.30
  -1  -2 -13  160.88   10.70
  -1   2 -14   -1.10    2.00
   1   2  14   -1.10    1.80
   1  -2  14   -0.20    2.30
  -1  -2 -14    1.50    2.10
  -1   2 -15  120.79    9.20
   1   2  15  120.39    9.10
   1  -2  15  123.69   10.00
  -1  -2 -15  118.19   11.60
   1   2  16   -0.10    2.30
  -1   2 -16    2.70    2.80
   1  -2  16    4.70    3.20
  -1  -2 -16    3.10    3.00
   1   2  17  338.57   16.70
  -1   2 -17  322.67   16.80
   1  -2  17  323.87   17.90
  -1  -2 -17  352.46   18.70
  -1   2 -18   11.30    4.70
   1   2  18    7.80    4.20
   1  -2  18   10.20    4.90
  -1  -2 -18    9.40    5.00
  -1  -2 -19   28.90    7.10
   1  -2  19   35.50    7.60
   1  -2  20   23.90    7.00
  -1  -2 -20   16.50    5.90
   1  -3 -20   14.40    6.40
  -1  -3  20   13.70    6.00
  -1   3  19  289.77   16.50
   1  -3 -19  271.47   17.90
  -1  -3  19  287.37   18.20
  -1   3  18    7.70    4.10
   1  -3 -18   10.60    4.90
  -1  -3  18    3.50    4.20
  -1   3  17  581.14   23.00
   1   3 -17  541.25   22.60
  -1  -3  17  558.74   24.70
   1  -3 -17  578.64   25.10
   1   3 -16   11.80    4.20
  -1   3  16    8.70    4.00
   1  -3 -16   12.00    4.50
  -1  -3  16    8.60    4.00
  -1   3  15   23.10    5.00
   1   3 -15   21.30    4.80
   1  -3 -15    9.70    4.10
  -1  -3  15    9.80    3.90
  -1   3  14   15.10    3.90
   1   3 -14   18.00    4.20
  -1  -3  14   11.80    3.90
   1  -3 -14   10.60    4.10
   1   3 -13  216.68   11.10
  -1   3  13  209.58   10.90
   1   3 -13  178.58   12.20
   1  -3 -13  216.68   12.60
  -1  -3  13  193.08   12.00
   1   3 -12   22.70    4.10
   1   3 -12   16.90    3.00
  -1   3  12   18.40    3.80
  -1  -3  12   19.60    4.60
   1  -3 -12    8.00    3.10
  -1   3  11  482.05   13.90
  -1   3  11  489.75   16.90
   1   3 -11  479.45   16.70
   1   3 -11  484.15   15.20
   1  -3 -11  463.05   18.40
  -1  -3  11  482.55   18.50
   1   3 -10    2.00    1.70
   1   3 -10    0.30    0.90
  -1   3  10    4.20    2.00
  -1   3  10    2.40    1.20
  -1  -3  10    1.40    1.70
   1  -3 -10    0.70    1.60
  -1   3   9  123.69    5.50
   1   3  -9  116.69    6.60
   1   3  -9  119.09    6.20
  -1   3   9  125.29    7.00
  -1  -3   9  127.99    8.00
   1  -3  -9  147.19    8.50
   1   3  -8   14.00    2.40
  -1   3   8   18.10    2.40
   1   3  -8   19.70    3.00
  -1   3   8   15.80    2.80
  -1  -3   8   15.50    3.30
   1  -3  -8   11.60    2.80
   1   3  -7 1516.55   36.20
  -1   3   7 1613.24   37.20
  -1   3   7 1600.74   35.10
   1   3  -7 1545.75   36.30
  -1  -3   7 1558.94   38.80
   1  -3  -7 1584.44   38.80
  -1   3   6   73.79    4.50
   1   3  -6   74.69    4.40
   1   3  -6   68.89    4.10
  -1   3   6   74.69    3.90
   1  -3  -6   70.39    5.00
  -1  -3   6   74.49    5.20
   1   3  -5  428.76   12.30
  -1   3   5  446.16   12.20
   1   3  -5  439.96   13.10
   1  -3  -5  436.26   13.80
   1  -3  -5  451.25   13.40
  -1  -3   5  472.65   14.40
  -1   3   4  681.23   16.70
   1   3  -4  651.33   16.40
   1   3  -4  682.73   17.60
   1  -3  -4  632.44   17.70
   1  -3  -4  668.33   17.60
  -1  -3   4  673.23   18.40
   1   3  -3  378.86   11.40
   1   3  -3  375.56   10.40
  -1   3   3  386.46   10.90
   1  -3  -3  373.76   11.30
   1  -3  -3  372.86   11.20
  -1  -3   3  393.86   11.90
   1   3  -2  732.33   19.20
  -1   3   2  776.12   19.00
  -1  -3   2  809.62   17.90
  -1  -3   2  760.02   19.40
   1  -3  -2  768.82   19.30
   1   3  -1   44.50    3.10
  -1   3   1   48.50    3.10
   1  -3  -1   49.99    3.30
  -1  -3   1   50.99    2.70
  -1  -3   1   48.40    3.20
   1  -3  -1   51.29    2.70
   1   3   0  257.07    8.50
  -1   3   0  266.77    8.60
  -1  -3   0  269.17    8.20
   1  -3   0  258.47    7.10
   1  -3   0  271.97    8.80
   1   3   1 1074.79   25.50
  -1   3  -1 1089.79   25.80
  -1  -3  -1 1095.49   24.90
  -1  -3  -1 1095.59   25.00
   1  -3   1 1076.59   23.00
   1  -3   1 1098.39   26.10
   1   3   2  463.65   12.90
  -1   3  -2  471.95   13.30
   1  -3   2  472.95   10.40
  -1  -3  -2  456.85   12.30
   1  -3   2  471.85   13.70
  -1  -3  -2  464.55   13.00
  -1   3  -3  164.58    6.70
  -1   3  -3  166.28    4.70
   1   3   3  163.48    6.40
   1  -3   3  153.88    7.00
  -1  -3  -3  169.78    6.00
  -1  -3  -3  155.98    6.60
  -1   3  -4  225.78    6.60
  -1   3  -4  242.98    8.70
   1   3   4  255.47    8.30
  -1  -3  -4  244.88    9.10
  -1  -3  -4  239.48    7.90
  -1   3  -5  345.27   11.30
  -1   3  -5  359.36    9.70
   1   3   5  344.67   10.70
  -1  -3  -5  364.06   12.30
   1  -3   5  341.37   12.30
  -1   3  -6  188.98    7.80
   1   3   6  195.68    7.30
  -1   3  -6  174.18    6.50
   1  -3   6  186.08    8.80
  -1  -3  -6  183.98    8.60
   1   3   7 1845.92   41.40
  -1   3  -7 1866.21   42.50
  -1   3  -7 1836.02   41.00
  -1  -3  -7 1803.12   44.30
   1  -3   7 1824.82   44.60
   1   3   8   24.90    3.30
   1   3   8   20.10    2.80
  -1   3  -8   25.40    3.20
  -1   3  -8   27.90    3.60
  -1  -3  -8   20.20    3.70
   1  -3   8   30.00    4.70
   1   3   9  252.97    9.20
  -1   3  -9  242.78    9.60
  -1   3  -9  247.88    9.90
   1   3   9  228.58    9.60
  -1  -3  -9  225.28   11.20
   1  -3   9  247.78   11.60
  -1   3 -10  186.98    8.70
   1   3  10  161.88    8.30
   1   3  10  172.68    7.70
  -1   3 -10  187.78    8.60
   1  -3  10  194.58   10.50
  -1  -3 -10  182.38   10.20
  -1   3 -11  513.75   16.70
  -1   3 -11  520.25   17.40
   1   3  11  526.45   15.80
   1   3  11  538.25   17.60
   1  -3  11  529.65   19.90
  -1  -3 -11  525.05   19.90
  -1   3 -12   15.40    3.50
   1   3  12    7.10    2.70
  -1   3 -12    9.00    2.60
   1   3  12    8.50    2.20
   1  -3  12    8.50    3.20
  -1  -3 -12    5.00    2.80
  -1   3 -13 1292.67   35.20
   1   3  13 1259.07   34.70
   1  -3  13 1304.27   38.30
  -1  -3 -13 1263.27   38.30
  -1   3 -14   28.50    5.00
   1   3  14   26.30    5.10
  -1  -3 -14   30.10    6.00
   1  -3  14   37.40    6.60
   1   3  15  289.67   14.30
  -1   3 -15  307.67   14.60
   1  -3  15  301.77   16.40
  -1  -3 -15  292.57   16.30
   1   3  16    0.50    2.60
  -1  -3 -16    1.20    2.70
   1  -3  16   -1.00    2.40
   1  -3  17   81.39   10.60
  -1  -3 -17  105.09   11.90
  -1  -3 -18    3.30    3.80
   1  -3  18    9.50    4.90
  -1  -3 -19  334.77   20.00
   1  -3  19  344.87   20.20
  -1  -3 -20    4.40    5.10
   1  -3  20    1.90    4.90
  -1  -4  20   80.39   17.40
   1  -4 -19  154.58   16.10
  -1  -4  19  168.88   16.10
  -1  -4  18  105.39   12.80
   1  -4 -18   99.19   12.20
  -1   4  17   -1.60    3.00
  -1  -4  17   -1.90    3.20
   1  -4 -17   -1.40    2.80
  -1   4  16   92.59    9.60
  -1  -4  16  106.79   11.90
   1  -4 -16   96.99   11.00
  -1   4  15  606.24   22.20
  -1  -4  15  619.74   25.20
   1  -4 -15  603.74   25.20
  -1   4  14    9.90    3.60
   1  -4 -14    6.00    3.40
  -1  -4  14   15.90    4.60
   1   4 -13   99.99    7.50
  -1   4  13  104.19    7.70
   1  -4 -13   89.39    9.70
  -1  -4  13   89.59    9.60
   1   4 -12    3.30    2.00
   1   4 -12    8.60    2.80
  -1   4  12    9.10    2.90
  -1  -4  12    7.60    3.10
   1  -4 -12    9.40    3.60
   1   4 -11   39.60    5.00
  -1   4  11   39.30    5.00
   1   4 -11   37.80    5.00
  -1   4  11   37.60    4.00
  -1  -4  11   36.50    6.00
   1  -4 -11   35.10    5.60
  -1   4  10  178.18    7.50
   1   4 -10  154.38    8.10
  -1   4  10  166.18    8.70
   1   4 -10  173.98    8.40
   1  -4 -10  146.19    9.50
  -1  -4  10  157.38    9.90
   1   4  -9  770.62   21.30
  -1   4   9  764.22   20.10
  -1   4   9  741.93   21.80
   1   4  -9  741.53   21.50
   1  -4  -9  766.12   24.10
  -1  -4   9  732.13   23.90
  -1   4   8  872.61   22.20
   1   4  -8  860.61   22.80
  -1   4   8  866.91   23.70
   1   4  -8  849.32   23.60
  -1  -4   8  888.01   26.10
   1  -4  -8  860.11   25.70
   1   4  -7  184.48    7.60
   1   4  -7  192.28    8.50
  -1   4   7  185.58    8.30
  -1   4   7  212.28    7.90
   1  -4  -7  186.78    9.30
  -1  -4   7  195.58    9.70
   1   4  -6  251.37    9.90
   1   4  -6  259.07    8.90
  -1   4   6  268.37    9.20
   1  -4  -6  241.88   10.40
  -1  -4   6  255.17   11.00
   1  -4  -6  251.37   10.00
   1   4  -5  252.77    8.50
   1   4  -5  252.67    9.70
  -1   4   5  258.87    9.10
  -1  -4   5  254.07   10.50
   1  -4  -5  245.18    9.90
   1  -4  -5  248.48    9.60
   1   4  -4  181.98    8.00
   1   4  -4  186.28    6.80
  -1   4   4  185.58    7.40
   1  -4  -4  186.28    7.80
   1  -4  -4  198.18    8.10
  -1  -4   4  200.98    8.60
  -1   4   3 1259.37   29.50
   1   4  -3 1204.68   30.00
  -1  -4   3 1236.78   27.50
   1  -4  -3 1224.78   29.80
   1  -4  -3 1237.18   29.40
  -1  -4   3 1236.18   30.50
   1   4  -2 1399.26   33.30
  -1   4   2 1385.26   32.70
  -1  -4   2 1359.76   33.00
  -1  -4   2 1398.06   30.80
   1  -4  -2 1420.46   33.10
  -1   4   1 1054.39   26.20
  -1  -4   1 1082.79   24.50
   1  -4  -1 1074.09   26.40
   1  -4  -1 1046.10   24.50
  -1  -4   1 1050.09   26.10
  -1   4   0  255.57    9.20
   1   4   0  244.48    9.00
   1  -4   0  231.38    7.20
  -1  -4   0  251.77    8.70
   1  -4   0  249.58    9.20
  -1  -4   0  227.18    7.80
   1   4   1  159.28    7.00
  -1   4  -1  173.18    7.30
  -1  -4  -1  165.48    6.60
   1  -4   1  170.48    5.20
  -1  -4  -1  151.28    6.30
   1  -4   1  157.08    7.20
   1   4   2   57.79    4.00
  -1   4  -2   50.59    3.90
   1  -4   2   56.59    2.40
   1  -4   2   48.30    4.00
  -1  -4  -2   49.70    3.50
  -1  -4  -2   52.09    3.70
   1   4   3  270.17    9.60
  -1   4  -3  257.47    9.80
  -1  -4  -3  266.57    9.80
   1  -4   3  253.77   10.20
  -1  -4  -3  261.37    8.90
   1  -4   3  270.77    6.80
   1   4   4  798.12   20.90
  -1   4  -4  823.32   21.80
  -1   4  -4  795.22   18.10
  -1  -4  -4  786.32   21.70
   1  -4   4  818.62   22.80
  -1  -4  -4  783.62   20.30
   1   4   5  205.78    8.10
  -1   4  -5  204.98    8.70
  -1   4  -5  202.88    6.30
   1  -4   5  191.48    9.20
  -1  -4  -5  194.28    8.90
  -1  -4  -5  193.28    7.80
  -1   4  -6  141.39    7.20
   1   4   6   99.79    5.50
   1   4   6  139.79    6.50
  -1   4  -6  142.19    5.40
   1  -4   6  143.69    8.00
  -1  -4  -6  142.09    7.70
   1   4   7    1.00    1.10
  -1   4  -7    0.80    1.30
  -1   4  -7    0.40    0.90
   1   4   7   -0.40    0.80
  -1  -4  -7    0.90    1.40
   1  -4   7    0.00    1.30
  -1   4  -8  125.09    6.00
   1   4   8  133.49    6.60
  -1   4  -8  129.89    7.20
  -1  -4  -8  120.89    7.90
   1  -4   8  121.19    8.10
  -1   4  -9  722.13   19.80
  -1   4  -9  709.93   21.40
   1   4   9  742.43   20.30
  -1  -4  -9  708.03   23.40
   1  -4   9  738.43   24.00
   1   4  10   19.10    3.20
   1   4  10   16.80    3.20
  -1   4 -10   18.80    3.60
  -1   4 -10   21.20    3.30
   1  -4  10   20.30    4.50
  -1  -4 -10   23.80    4.90
  -1   4 -11  763.22   22.20
  -1   4 -11  772.02   23.00
   1   4  11  773.62   21.60
   1   4  11  738.83   22.60
  -1  -4 -11  772.32   26.10
   1  -4  11  765.42   26.20
   1   4  12   36.70    4.50
  -1   4 -12   32.80    4.70
   1   4  12   34.50    4.80
   1  -4  12   29.10    5.60
  -1  -4 -12   39.10    6.30
   1   4  13  123.09    8.30
  -1   4 -13  113.09    7.80
  -1  -4 -13  140.19   10.60
   1  -4  13  121.59    9.90
   1   4  14   45.50    6.30
  -1  -4 -14   38.80    7.00
   1  -4  14   51.89    7.90
  -1  -4 -15  297.57   16.90
   1  -4  15  286.97   16.50
   1  -4  16   63.39    9.30
  -1  -4 -16   74.69    9.80
  -1  -4 -17   29.60    7.10
   1  -4  17   48.30    8.80
   1  -4  18    4.90    4.30
  -1  -4 -18    4.30    4.10
   1  -4  19   29.80    7.70
  -1  -4 -19   18.90    6.60
  -1  -5  19    1.00    4.90
   1  -5 -19    1.30    5.00
   1  -5 -18  325.37   20.00
  -1  -5  18  349.47   20.70
   1  -5 -17   12.60    5.20
  -1  -5  17    4.70    4.00
  -1  -5  16  245.38   16.20
   1  -5 -16  248.98   16.30
  -1   5  15    3.20    2.90
  -1  -5  15   -0.60    3.00
   1  -5 -15   -2.40    2.60
  -1   5  14   14.60    3.70
  -1  -5  14    9.60    4.20
   1  -5 -14   13.80    4.40
  -1   5  13   62.19    7.30
   1   5 -13   79.09    7.70
  -1  -5  13   71.19    9.30
   1  -5 -13   60.99    8.20
   1   5 -12  394.96   15.30
  -1   5  12  400.76   15.70
   1  -5 -12  409.86   18.40
  -1  -5  12  339.17   17.10
  -1   5  11   48.20    5.90
  -1   5  11   46.30    4.90
   1   5 -11   45.60    5.50
   1  -5 -11   38.30    6.20
  -1  -5  11   36.90    6.00
   1   5 -10   39.50    5.10
  -1   5  10   34.90    4.70
  -1   5  10   40.80    4.50
   1  -5 -10   31.40    5.40
  -1  -5  10   24.30    4.60
  -1   5   9   19.20    3.60
  -1   5   9   16.10    2.90
   1   5  -9   11.10    2.80
   1   5  -9   16.70    3.00
   1  -5  -9   10.30    3.20
  -1  -5   9   12.10    3.30
   1   5  -8   20.30    3.60
  -1   5   8   22.50    3.60
  -1   5   8   19.10    3.20
   1   5  -8   20.90    3.10
  -1  -5   8   21.70    4.30
   1  -5  -8   17.10    3.70
   1   5  -7   38.70    4.80
  -1   5   7   27.20    3.90
   1   5  -7   32.90    3.60
  -1   5   7   32.20    3.90
   1  -5  -7   26.20    4.30
   1  -5  -7   28.00    4.00
  -1  -5   7   32.10    4.80
   1   5  -6  514.45   14.30
   1   5  -6  508.15   16.60
  -1   5   6  474.75   15.10
   1  -5  -6  484.05   16.70
  -1  -5   6  493.65   17.40
   1  -5  -6  483.05   16.00
   1   5  -5  376.86   13.70
  -1   5   5  381.26   12.90
   1  -5  -5  407.56   14.00
   1  -5  -5  388.46   13.50
  -1  -5   5  405.96   14.80
   1   5  -4 1202.08   31.50
  -1   5   4 1238.98   30.60
   1  -5  -4 1278.37   31.30
  -1  -5   4 1222.88   32.10
  -1  -5   4 1215.28   28.00
   1  -5  -4 1222.08   30.80
  -1   5   3  198.08    8.50
   1   5  -3  193.08    8.90
  -1  -5   3  189.48    6.80
   1  -5  -3  187.58    8.50
  -1  -5   3  188.58    8.80
  -1   5   2   93.89    5.70
   1   5  -2  112.59    6.40
   1  -5  -2   99.09    6.00
  -1  -5   2  112.79    6.40
  -1  -5   2  105.59    4.80
   1  -5  -2   97.59    5.20
  -1   5   1    2.20    1.40
   1   5  -1    3.10    1.50
  -1  -5   1    2.40    1.40
   1  -5  -1    3.90    1.60
  -1  -5   1    5.20    1.40
   1  -5  -1    2.70    1.20
  -1   5   0  564.84   17.20
   1   5   0  562.04   17.20
   1  -5   0  558.64   14.50
   1  -5   0  560.94   17.20
  -1  -5   0  560.74   15.40
  -1  -5   0  555.14   16.50
  -1   5  -1  657.53   19.20
   1   5   1  662.63   19.00
   1  -5   1  649.34   15.80
  -1  -5  -1  643.34   18.20
   1  -5   1  638.84   19.30
  -1   5  -2 1116.49   28.70
   1   5   2 1112.59   28.20
  -1  -5  -2 1080.09   27.30
   1  -5   2 1079.39   29.00
   1  -5   2 1096.59   24.20
  -1  -5  -2 1084.99   27.20
  -1   5  -3   49.20    5.10
   1   5   3   54.09    5.30
   1  -5   3   49.50    2.50
   1  -5   3   47.80    5.20
  -1  -5  -3   44.00    4.60
  -1  -5  -3   41.20    4.10
  -1   5  -4  278.17   11.30
   1   5   4  268.97   10.60
   1  -5   4  283.17    7.50
  -1  -5  -4  293.47   11.30
  -1  -5  -4  269.27   10.10
   1  -5   4  290.67   12.00
  -1   5  -5  177.58    8.70
   1   5   5  167.78    7.90
  -1  -5  -5  151.68    7.30
   1  -5   5  160.18    5.10
  -1  -5  -5  172.58    8.70
   1  -5   5  160.88    9.00
  -1   5  -6  853.11   20.00
   1   5   6  862.31   23.40
  -1   5  -6  830.32   24.20
   1  -5   6  848.22   25.80
  -1  -5  -6  884.01   25.20
  -1  -5  -6  832.42   22.80
   1   5   7  543.35   16.50
  -1   5  -7  569.14   18.30
   1   5   7  533.85   16.80
  -1  -5  -7  564.44   19.30
   1  -5   7  553.54   19.70
  -1   5  -8  597.14   19.30
   1   5   8  632.74   18.30
   1  -5   8  555.64   20.60
  -1  -5  -8  583.54   20.60
  -1   5  -9   96.29    6.90
   1   5   9  104.69    6.50
  -1  -5  -9  100.29    7.90
   1  -5   9  107.19    8.30
  -1   5 -10   61.99    6.50
   1   5  10   69.39    6.30
   1  -5  10   48.30    6.80
  -1  -5 -10   55.59    7.40
   1   5  11  156.78    8.30
  -1   5 -11  166.28    9.40
  -1  -5 -11  149.99   10.60
   1  -5  11  160.28   10.90
  -1   5 -12  198.68   10.60
   1  -5  12  178.68   12.20
  -1  -5 -12  187.08   12.30
  -1   5 -13   86.59    8.30
  -1  -5 -13   94.89   10.60
   1  -5  13   76.09    9.30
  -1   5 -14  350.86   15.40
   1  -5  14  352.66   18.60
  -1  -5 -14  363.96   18.80
  -1  -5 -15   82.69   11.00
   1  -5  15   59.49    8.90
  -1  -5 -16   22.50    6.40
   1  -5  16   47.60    8.50
   1  -5  17    3.80    4.10
  -1  -5 -17   12.40    5.40
   1  -5  18  365.96   21.40
  -1  -5 -18  350.46   21.00
   1  -6 -18    9.60    5.60
  -1  -6  18   15.80    6.70
  -1  -6  17    4.80    4.70
   1  -6 -17   -1.50    3.30
   1  -6 -16  202.78   15.20
  -1  -6  16  208.48   15.40
  -1  -6  15   24.10    6.30
   1  -6 -15   24.80    6.40
  -1  -6  14 1021.10   35.70
   1  -6 -14 1017.20   35.40
   1   6 -13    9.60    3.30
  -1   6  13    8.80    3.30
  -1  -6  13    3.90    3.50
   1  -6 -13    3.70    3.00
  -1   6  12   34.90    5.40
   1   6 -12   32.20    5.20
  -1  -6  12   29.50    6.10
   1  -6 -12   34.10    6.60
  -1   6  11   23.40    5.60
  -1   6  11   16.50    3.80
   1   6 -11   18.90    4.00
   1  -6 -11   29.50    6.20
  -1  -6  11   22.60    5.30
   1   6 -10  454.85   17.30
  -1   6  10  451.75   15.50
  -1   6  10  460.25   16.80
  -1  -6  10  454.65   19.40
   1  -6 -10  441.56   18.90
  -1   6   9   28.60    4.60
   1   6  -9   31.40    4.90
  -1   6   9   31.70    4.30
   1  -6  -9   33.10    5.70
  -1  -6   9   29.50    5.30
  -1   6   8  166.38    8.40
   1   6  -8  150.58    8.90
  -1   6   8  159.68    8.70
   1  -6  -8  165.58    9.90
  -1  -6   8  164.98   10.40
  -1   6   7    4.00    1.80
   1   6  -7    4.80    2.10
   1  -6  -7    7.80    2.60
  -1  -6   7    2.20    2.00
   1  -6  -7    3.00    2.30
  -1   6   6    2.10    1.50
   1   6  -6   -0.80    1.30
   1  -6  -6    4.60    2.00
   1  -6  -6    0.70    1.70
  -1  -6   6    1.80    2.00
   1   6  -5   -0.20    1.30
  -1   6   5    0.70    1.20
  -1  -6   5    0.40    1.40
   1  -6  -5    1.10    1.60
   1  -6  -5    0.50    1.40
   1   6  -4  629.14   20.20
  -1   6   4  614.04   19.30
   1  -6  -4  650.63   19.80
   1  -6  -4  628.84   19.30
  -1  -6   4  621.74   20.40
  -1  -6   4  638.44   16.50
   1   6  -3    8.20    2.30
  -1   6   3    8.90    2.50
   1  -6  -3    9.00    2.20
  -1  -6   3    8.90    1.80
   1  -6  -3    7.80    2.30
  -1  -6   3    9.80    2.70
   1   6  -2 1402.56   36.80
  -1   6   2 1485.35   36.70
  -1  -6   2 1463.85   36.80
   1  -6  -2 1446.16   34.50
  -1  -6   2 1432.66   33.30
   1  -6  -2 1463.65   36.80
  -1   6   1    5.70    2.10
   1   6  -1    5.30    2.20
  -1  -6   1    2.70    1.70
   1  -6  -1    5.80    2.00
  -1  -6   1    4.60    1.60
   1  -6  -1    7.80    1.80
  -1   6   0   19.30    3.30
   1   6   0   31.20    4.50
   1  -6   0   16.50    3.40
   1  -6   0   23.90    2.70
  -1  -6   0   15.50    2.90
  -1  -6   0   18.20    2.70
   1   6   1    8.60    2.60
  -1   6  -1    8.60    2.40
   1  -6   1    6.70    2.40
  -1  -6  -1    8.40    2.00
  -1  -6  -1    7.80    2.20
   1  -6   1   11.20    1.80
  -1   6  -2   54.69    5.90
   1   6   2   52.09    5.50
   1  -6   2   47.10    5.60
   1  -6   2   44.70    3.20
  -1  -6  -2   26.30    3.70
  -1  -6  -2   57.69    5.50
   1   6   3  193.38    9.20
  -1   6  -3  165.18    9.00
   1  -6   3  176.28    9.60
  -1  -6  -3  186.18    8.80
  -1  -6  -3  190.18    8.60
  -1   6  -4  786.12   23.90
   1   6   4  809.22   23.30
  -1  -6  -4  795.72   22.30
   1  -6   4  810.02   24.80
  -1  -6  -4  786.32   23.10
   1   6   5   79.89    5.80
  -1   6  -5   86.79    6.50
  -1  -6  -5   78.09    5.60
  -1  -6  -5   78.19    6.30
   1  -6   5   98.09    7.40
   1   6   6  525.05   17.60
  -1   6  -6  536.45   18.70
   1  -6   6  554.24   19.90
  -1  -6  -6  552.34   19.00
  -1  -6  -6  536.45   17.20
   1   6   7  463.55   15.00
  -1   6  -7  413.96   16.30
   1   6   7  433.46   15.40
   1  -6   7  443.86   18.00
  -1  -6  -7  450.65   17.30
   1   6   8  253.87   11.10
   1   6   8  251.57   10.70
  -1   6  -8  255.27   12.20
   1  -6   8  235.58   13.00
  -1  -6  -8  277.67   13.30
   1   6   9  115.79    7.30
  -1   6  -9  121.79    8.30
   1   6   9  102.59    6.80
  -1  -6  -9  118.39    8.90
   1  -6   9  125.79    9.40
   1   6  10  211.08   11.60
  -1   6 -10  225.28   11.80
   1   6  10  213.48   10.30
  -1  -6 -10  206.28   12.50
   1  -6  10  242.08   13.70
  -1   6 -11    3.30    2.60
   1   6  11    7.40    2.60
   1  -6  11    3.70    2.90
  -1  -6 -11    6.90    3.30
  -1   6 -12   22.80    4.60
  -1  -6 -12   23.30    5.60
   1  -6  12   31.80    6.40
  -1   6 -13    4.70    2.80
  -1  -6 -13    6.40    3.70
   1  -6  13   13.10    4.80
  -1   6 -14  126.09    9.30
   1  -6  14   78.29   10.50
  -1  -6 -14   87.29   10.90
   1  -6  15    6.90    4.40
  -1  -6 -15   -1.40    3.40
   1  -6  16  360.36   20.60
  -1  -6 -16  363.76   20.80
   1  -6  17    7.50    5.40
  -1  -6 -17    2.60    4.50
  -1  -7  17   93.69   14.50
   1  -7 -17   97.79   12.90
  -1  -7  16   38.10    8.20
   1  -7 -16   60.19   10.30
   1  -7 -15   16.50    5.80
  -1  -7  15   22.70    6.70
  -1  -7  14    1.30    3.40
   1  -7 -14    4.20    3.60
   1   7 -13   98.49   10.00
   1  -7 -13   79.89   10.10
  -1  -7  13   59.59    8.90
   1   7 -12  338.87   15.70
   1  -7 -12  323.27   17.30
  -1  -7  12  332.97   18.00
   1   7 -11  203.88   11.80
  -1   7  11  202.68   12.70
  -1  -7  11  216.08   13.90
   1  -7 -11  196.48   13.10
  -1   7  10  169.28    9.90
  -1   7  10  181.38    9.70
   1   7 -10  187.78   11.10
   1  -7 -10  204.98   12.50
  -1  -7  10  166.48   11.90
   1   7  -9  109.29    8.40
  -1   7   9  112.19    7.80
  -1   7   9  110.29    7.40
   1  -7  -9  133.39    9.60
  -1  -7   9  103.39   10.30
  -1   7   8   22.20    4.10
   1   7  -8   21.80    4.50
  -1   7   8   30.70    4.80
  -1  -7   8   19.30    4.70
   1  -7  -8   27.10    5.10
   1  -7  -8   21.30    4.30
  -1   7   7   36.00    5.20
   1   7  -7   33.70    5.30
   1  -7  -7   28.90    5.10
   1  -7  -7   31.50    4.90
  -1  -7   7   49.90    6.80
   1   7  -6  316.57   14.20
  -1   7   6  313.57   13.10
  -1  -7   6  312.77   14.70
   1  -7  -6  339.57   14.10
   1  -7  -6  296.07   13.10
  -1   7   5   43.50    5.40
   1   7  -5   40.80    5.70
   1  -7  -5   48.60    5.70
  -1  -7   5   39.90    5.90
   1  -7  -5   51.39    6.20
  -1   7   4  342.77   13.80
   1   7  -4  339.97   14.50
  -1  -7   4  358.46   15.00
   1  -7  -4  321.37   13.60
   1   7  -3   95.49    7.30
  -1   7   3  105.29    7.30
   1  -7  -3  113.69    7.50
   1  -7  -3  109.69    6.80
  -1  -7   3  103.99    7.50
   1   7  -2  132.19    8.50
  -1   7   2  152.18    8.80
   1  -7  -2  140.39    8.40
  -1  -7   2  141.69    8.60
   1  -7  -2  137.59    7.20
  -1   7   1    0.70    1.70
   1   7  -1    0.30    1.30
   1  -7  -1    0.00    1.50
   1  -7  -1    0.70    1.40
  -1  -7   1    1.10    1.40
  -1  -7   1    0.80    1.70
  -1   7   0  873.91   25.90
   1   7   0  837.82   25.70
  -1  -7   0  854.51   25.10
  -1  -7   0  849.61   22.90
   1  -7   0  861.51   25.90
   1   7   1  517.85   18.70
  -1   7  -1  570.54   19.50
   1  -7   1  556.84   19.40
  -1  -7  -1  546.25   17.10
  -1  -7  -1  587.54   18.70
   1   7   2   68.49    7.00
  -1   7  -2   60.69    6.50
   1  -7   2   62.79    6.80
  -1  -7  -2   71.09    6.70
  -1  -7  -2   57.39    5.70
   1   7   3  216.78   10.90
  -1   7  -3  203.08   11.00
   1  -7   3  230.68   11.80
  -1  -7  -3  254.17   10.80
  -1  -7  -3  233.68   10.50
   1   7   4   35.70    5.00
  -1   7  -4   29.00    4.80
  -1  -7  -4   38.50    4.90
  -1  -7  -4   44.90    5.60
   1  -7   4   27.90    4.80
  -1   7  -5  359.06   15.10
   1   7   5  335.47   14.00
  -1  -7  -5  375.26   13.80
   1  -7   5  343.17   15.60
  -1  -7  -5  338.87   14.30
   1   7   6  562.64   19.60
  -1   7  -6  597.84   21.10
   1  -7   6  593.64   22.00
  -1  -7  -6  597.04   20.80
  -1  -7  -6  609.64   19.30
   1   7   7  297.47   12.90
  -1   7  -7  269.17   13.30
   1  -7   7  272.07   14.40
  -1  -7  -7  293.97   12.40
  -1  -7  -7  275.17   13.80
   1   7   8  187.88   10.00
  -1   7  -8  193.78   11.10
   1  -7   8  190.28   12.10
  -1  -7  -8  177.98   11.20
   1   7   9    7.90    2.90
  -1   7  -9    6.00    2.90
  -1  -7  -9    3.10    2.80
   1  -7   9    6.80    3.20
   1   7  10    3.20    2.30
  -1   7 -10    0.80    2.40
  -1  -7 -10    6.70    3.60
   1  -7  10    1.90    3.00
  -1   7 -11  298.77   14.70
   1   7  11  297.77   13.40
  -1  -7 -11  297.47   16.20
   1  -7  11  297.07   16.70
  -1   7 -12  195.58   11.90
  -1  -7 -12  169.08   12.80
   1  -7  12  166.08   12.80
  -1   7 -13  233.58   13.50
  -1  -7 -13  244.98   15.80
   1  -7  13  272.37   16.70
  -1   7 -14  222.18   13.10
  -1  -7 -14  219.38   15.70
   1  -7  14  197.58   14.90
  -1  -7 -15   42.30    8.90
   1  -7  15   39.00    8.10
  -1  -7 -16    8.70    5.60
   1  -7  16   13.50    5.80
   1  -8 -16    9.80    6.00
   1  -8 -15  265.17   17.90
  -1  -8  15  235.68   17.30
  -1  -8  14   62.19   10.20
   1  -8 -14   53.49    9.10
   1   8 -13  105.39   10.90
   1  -8 -13  124.19   13.30
  -1  -8  13  126.59   13.30
   1   8 -12    4.00    3.30
  -1  -8  12    0.20    3.40
   1  -8 -12    1.50    3.30
   1   8 -11   12.30    4.10
  -1  -8  11   19.00    5.80
   1  -8 -11   19.40    5.30
  -1   8  10   16.30    4.00
   1   8 -10   12.30    4.10
  -1  -8  10   26.00    5.70
   1  -8 -10   14.10    4.60
   1   8  -9  236.58   13.40
  -1   8   9  258.97   12.40
  -1  -8   9  248.18   14.70
   1  -8  -9  249.58   14.10
   1   8  -8  112.89    8.90
  -1   8   8  127.09    8.80
   1  -8  -8  119.29    8.80
  -1  -8   8  133.69   10.50
   1  -8  -8  115.19    9.30
  -1   8   7  375.06   15.70
   1   8  -7  409.36   17.40
   1  -8  -7  403.46   17.00
  -1  -8   7  344.77   17.10
   1  -8  -7  401.86   16.40
  -1   8   6   46.50    6.10
   1   8  -6   38.90    6.00
  -1  -8   6   41.70    6.30
   1  -8  -6   38.40    5.80
   1  -8  -6   55.29    6.80
  -1   8   5   12.80    3.60
   1   8  -5   10.70    3.80
  -1  -8   5   23.10    5.00
   1  -8  -5   12.00    3.20
   1  -8  -5   16.10    3.80
  -1   8   4   49.60    6.20
   1   8  -4   37.60    5.90
   1  -8  -4   63.29    9.50
  -1  -8   4   52.09    6.80
   1  -8  -4   64.09    7.10
  -1   8   3  676.23   22.50
   1   8  -3  656.93   22.90
   1  -8  -3  636.64   22.00
  -1  -8   3  652.73   22.70
   1   8  -2  131.89    9.10
  -1   8   2  136.39    9.00
  -1  -8   2  123.79    8.60
   1  -8  -2  120.49    8.60
   1   8  -1  274.77   13.50
  -1   8   1  269.37   13.20
   1  -8  -1  281.27   13.30
  -1  -8   1  266.97   12.80
  -1   8   0  143.89    9.40
   1   8   0  154.38    9.80
  -1  -8   0  151.58    9.30
   1  -8   0  132.99    9.20
   1   8   1   33.20    5.40
  -1   8  -1   28.90    5.20
   1  -8   1   30.90    5.30
  -1  -8  -1   23.60    4.40
  -1   8  -2    2.10    2.20
   1   8   2    5.80    2.50
  -1  -8  -2   -0.10    2.00
  -1  -8  -2    2.50    2.20
   1  -8   2    2.10    2.30
   1   8   3  127.49    8.80
  -1   8  -3  115.49    8.70
   1  -8   3  129.69    9.10
  -1  -8  -3  123.49    8.10
  -1   8  -4   11.60    3.50
   1   8   4   17.20    4.00
   1  -8   4    6.70    3.30
  -1  -8  -4   13.70    3.60
  -1  -8  -4   11.50    3.20
  -1   8  -5  404.16   17.40
   1   8   5  396.16   16.40
  -1  -8  -5  386.36   15.40
   1  -8   5  408.26   18.00
  -1  -8  -5  424.96   16.80
   1   8   6   24.40    4.70
  -1   8  -6   29.20    5.30
   1  -8   6   22.00    5.20
  -1  -8  -6   22.60    4.90
  -1  -8  -6   25.50    4.60
  -1   8  -7   55.29    7.50
   1   8   7   58.59    6.90
  -1  -8  -7   62.99    7.70
   1  -8   7   68.39    8.80
  -1   8  -8  160.78   10.80
   1   8   8  136.89    9.10
   1  -8   8  115.29   11.70
  -1  -8  -8  133.79   10.20
   1   8   9  189.38   11.00
  -1   8  -9  191.38   12.00
  -1  -8  -9  213.38   13.10
   1  -8   9  183.58   13.00
  -1   8 -10  132.49   10.20
   1   8  10  126.09    9.00
   1  -8  10  139.49   11.60
  -1  -8 -10  122.99   12.20
  -1   8 -11  307.67   15.80
  -1  -8 -11  325.17   17.70
   1  -8  11  305.67   17.70
  -1   8 -12  125.19   10.10
   1  -8  12  100.89   12.00
  -1  -8 -12  102.69   11.80
  -1   8 -13   12.30    4.30
  -1  -8 -13   14.20    5.60
   1  -8  13    6.40    4.60
  -1   8 -14   12.10    4.90
  -1  -8 -14   12.20    5.50
   1  -8  14   11.10    5.60
  -1  -8 -15  293.97   19.20
   1  -8  15  247.78   18.00
   1  -9 -15   59.79   15.60
  -1  -9  14   32.80    9.80
   1  -9 -14   24.60    7.10
   1   9 -13   58.79    8.70
  -1  -9  13   42.00    8.70
   1  -9 -13   27.40    7.10
   1   9 -12    6.20    4.10
  -1  -9  12    5.10    4.40
   1  -9 -12    6.50    4.20
   1   9 -11  345.07   17.60
  -1  -9  11  363.96   19.80
   1  -9 -11  312.07   17.90
   1   9 -10    1.10    2.90
  -1  -9  10   -0.70    3.20
   1  -9 -10   -0.20    3.30
  -1   9   9    2.20    2.80
   1   9  -9    1.00    3.00
  -1  -9   9   -0.30    2.70
   1  -9  -9   -0.50    3.10
   1   9  -8    0.70    2.50
  -1   9   8    0.10    2.60
  -1  -9   8    1.80    3.10
   1   9  -7  225.18   13.50
  -1   9   7  220.48   12.50
   1  -9  -7  265.47   13.60
  -1  -9   7  238.58   14.50
   1   9  -6    5.20    2.80
  -1   9   6    1.70    2.60
   1  -9  -6    8.30    3.60
  -1  -9   6    5.20    3.20
  -1   9   5  649.54   23.20
   1   9  -5  640.84   24.00
   1  -9  -5  623.64   22.80
  -1  -9   5  618.74   24.00
   1   9  -4   17.50    4.50
  -1   9   4   14.20    3.90
   1  -9  -4    6.00    3.20
  -1  -9   4   14.70    4.10
   1   9  -3   30.60    5.90
  -1   9   3   35.10    6.00
   1  -9  -3   31.20    5.60
  -1  -9   3   27.60    5.50
   1   9  -2   14.90    4.10
  -1   9   2   17.20    4.30
   1  -9  -2   26.70    5.40
  -1  -9   2   21.10    4.70
   1   9  -1  352.76   16.60
  -1   9   1  361.66   16.50
   1  -9  -1  357.06   16.40
  -1  -9   1  368.76   16.30
   1   9   0   30.80    5.70
  -1   9   0   32.20    5.70
   1  -9   0   45.40    6.70
  -1  -9   0   45.50    6.40
  -1   9  -1  340.67   16.00
   1   9   1  304.77   15.20
  -1  -9  -1  339.37   15.10
   1  -9   1  327.47   15.90
  -1   9  -2   -1.10    2.00
   1   9   2   -0.90    1.90
   1  -9   2    1.20    2.00
  -1  -9  -2    1.00    2.20
   1   9   3   17.30    4.30
  -1   9  -3   12.90    3.90
  -1  -9  -3   14.00    4.00
   1  -9   3   10.50    3.90
  -1   9  -4    0.20    2.10
   1   9   4    0.20    2.30
   1  -9   4    0.50    2.60
   1   9   5  165.98   11.00
  -1   9  -5  187.38   12.00
   1  -9   5  193.38   12.60
   1   9   6   78.09    8.60
  -1   9  -6   97.19   10.60
  -1  -9  -6   70.39    8.70
   1  -9   6   61.09    8.60
  -1   9  -7  526.75   21.90
   1   9   7  493.15   20.00
   1  -9   7  510.25   22.50
  -1  -9  -7  526.75   21.20
   1   9   8    0.60    2.50
  -1   9  -8    0.30    2.70
  -1  -9  -8   -2.00    2.70
   1  -9   8   -2.90    2.50
  -1   9  -9   89.39   10.50
   1   9   9   80.29    8.90
   1  -9   9  101.49   11.90
  -1  -9  -9   87.89   10.10
  -1   9 -10   13.40    4.70
   1   9  10   14.70    4.30
  -1  -9 -10    6.00    3.80
   1  -9  10   17.00    5.90
  -1   9 -11   17.80    5.50
  -1  -9 -11   14.60    5.30
   1  -9  11   16.80    5.50
  -1   9 -12    2.60    3.60
  -1  -9 -12   -0.80    3.60
   1  -9  12    3.50    4.20
  -1   9 -13  247.68   15.70
  -1  -9 -13  235.48   17.00
   1  -9  13  244.38   17.40
  -1   9 -14   10.80    5.00
  -1  -9 -14    1.50    4.40
   1  10 -13   96.39   11.90
   1  10 -12    9.90    5.20
  -1 -10  12    8.40    5.60
   1  10 -11   51.99    8.50
  -1 -10  11   47.90    9.10
   1  10 -10  212.58   14.50
  -1 -10  10  230.08   16.20
  -1  10   9  374.76   17.60
   1  10  -9  376.46   19.40
  -1 -10   9  380.56   20.40
  -1  10   8   11.30    4.20
   1  10  -8   29.00    6.40
  -1 -10   8   23.60    6.60
   1  10  -7   84.79   10.30
  -1  10   7   93.79   10.00
  -1 -10   7   93.29   11.20
   1  10  -6   25.90    6.10
  -1  10   6   12.50    4.20
  -1 -10   6    9.90    4.50
   1  10  -5    5.30    3.70
  -1  10   5    3.50    3.10
  -1 -10   5    4.70    3.50
   1  10  -4   95.49   10.50
  -1  10   4   88.09    9.70
   1 -10  -4   90.49    9.70
  -1 -10   4   85.99   10.00
  -1  10   3  434.56   19.40
   1  10  -3  449.36   20.40
   1 -10  -3  430.66   19.20
  -1 -10   3  470.45   20.10
  -1  10   2  244.78   14.00
   1  10  -2  231.38   13.90
   1 -10  -2  224.48   13.30
  -1 -10   2  204.78   13.00
  -1  10   1  204.58   12.70
   1  10  -1  177.68   12.20
   1 -10  -1  175.48   12.00
  -1 -10   1  167.38   11.70
   1  10   0   32.90    6.30
  -1  10   0   28.80    6.10
   1 -10   0   28.40    5.80
  -1 -10   0   24.30    5.50
  -1  10  -1   -1.70    2.40
   1  10   1    0.90    2.40
   1 -10   1   -2.40    2.40
  -1 -10  -1    3.80    3.00
   1  10   2    0.50    3.00
  -1  10  -2    6.60    3.40
   1 -10   2    2.00    3.00
   1  10   3  147.49   10.90
  -1  10  -3  142.39   11.10
   1 -10   3  150.48   11.40
   1  10   4   59.49    8.20
  -1  10  -4   51.09    7.70
   1 -10   4   76.79    9.90
   1  10   5   62.99    8.30
  -1  10  -5   47.80    7.70
   1 -10   5   57.19    8.90
  -1  10  -6   20.40    5.50
   1  10   6   29.30    6.00
   1 -10   6   32.70    6.90
   1  10   7  116.29   11.20
  -1  10  -7  111.59   11.80
   1 -10   7  115.99   12.40
   1  10   8   29.30    6.00
  -1  10  -8   37.30    7.40
   1 -10   8   36.50    7.60
  -1  10  -9  176.48   13.10
   1  10   9  163.78   11.90
   1 -10   9  176.88   16.40
  -1  10 -10  124.69   12.70
   1 -10  10  145.49   15.10
  -1  10 -11  143.09   13.80
   1 -10  11  139.79   15.30
  -1  10 -12   19.90    6.00
  -1 -10 -12   21.60    6.90
   1  11  -9    3.40    5.10
  -1 -11   9    9.30    5.40
  -1  11   8   25.40    6.50
   1  11  -8   20.60    6.30
  -1 -11   8   24.40    6.80
   1  11  -7   35.50    7.50
  -1  11   7   32.20    6.90
  -1 -11   7   32.80    7.30
   1  11  -6   57.69    9.00
  -1  11   6   48.00    7.70
  -1 -11   6   54.69    8.80
   1  11  -5  157.18   14.60
  -1  11   5  163.18   12.40
  -1 -11   5  193.18   14.00
   1  11  -4  133.59   13.10
  -1  11   4  122.39   12.20
  -1 -11   4  129.29   13.00
   1  11  -3   27.00    6.40
  -1  11   3   33.90    7.00
  -1 -11   3   24.00    6.20
   1  11  -2   58.39    8.50
  -1  11   2   45.30    7.50
  -1 -11   2   54.19    9.90
   1  11  -1    4.20    3.30
  -1  11   1    1.00    2.90
   1 -11  -1    2.50    3.50
   1  11   0  438.96   20.60
  -1  11   0  408.26   20.10
   1 -11   0  400.66   20.00
  -1  11  -1    0.00    2.90
   1  11   1    1.10    3.00
   1 -11   1   -0.80    3.20
  -1  11  -2  267.07   16.10
   1  11   2  275.07   16.30
   1 -11   2  286.27   16.70
   1  11   3   -0.90    3.00
  -1  11  -3   -2.90    2.80
   1 -11   3   -2.00    3.30
  -1  11  -4    0.40    3.20
   1  11   4   -0.50    2.90
   1 -11   4    1.20    3.20
   1  11   5   -0.70    3.20
  -1  11  -5    4.40    3.80
   1 -11   5    3.80    3.70
   1  11   6  147.69   11.60
  -1  11  -6  135.19   13.60
   1 -11   6  129.39   14.00
  -1  11  -7   25.50    6.70
   1  11   7   27.60    6.40
   1 -11   7   14.10    5.70
  -1  11  -8  153.78   15.00
   1  11   8  153.08   12.30
   1 -11   8  169.88   14.00
   1  11   9    6.50    4.40
  -1 -12   6   55.09    9.90
  -1  12   3   24.50    9.60
  -1  12   2  347.37   27.80
  -1  12   1    0.40    5.60
   1 -12   2  149.49   14.70
   1 -12   3   18.90    6.10
   1 -12   4  236.78   16.60
   1 -12   5   12.00    5.70
  -2   0  21    5.50    4.60
   2   0 -21   -1.90    4.40
   2   0 -20   31.80    7.50
  -2   0  20   26.90    7.00
  -2   0  19    3.70    3.60
   2   0 -19    4.40    3.90
  -2   0  18  424.36   20.20
   2   0 -18  382.56   19.80
  -2   0  17    1.70    3.00
   2   0 -17    1.40    2.70
   2   0 -16  737.33   26.80
  -2   0  16  681.53   25.50
  -2   0  15   -1.20    1.80
   2   0 -15    1.00    2.30
  -2   0  14   43.70    6.40
   2   0 -14   26.80    5.00
  -2   0  13   -1.70    1.50
   2   0 -13    0.40    1.80
  -2   0  12  397.46   15.80
   2   0 -12  403.46   16.30
  -2   0  11    1.00    1.50
   2   0 -11    0.60    1.50
   2   0 -11    1.50    0.90
   2   0 -11    1.00    0.80
  -2   0  10  501.55   16.90
   2   0 -10  500.85   12.60
   2   0 -10  505.85   17.30
   2   0 -10  500.95   12.20
  -2   0   9    0.50    1.10
   2   0  -9    1.00    0.60
   2   0  -9    0.30    0.60
   2   0  -9    0.60    1.20
   2   0  -8  734.73   20.50
   2   0  -8  693.93   15.90
  -2   0   8  697.03   19.90
   2   0  -8  700.03   15.70
   2   0  -7    0.30    0.40
   2   0  -7    0.50    0.50
   2   0  -7    0.30    0.80
  -2   0   7    0.30    1.00
   2   0  -6  225.98    8.60
  -2   0   6  230.38    8.40
   2   0  -6  233.38    5.60
   2   0  -6  232.78    5.80
   2   0  -5    0.80    0.80
  -2   0   5    2.00    1.10
   2   0  -5    0.80    0.40
   2   0  -4  722.53   17.70
   2   0  -4  713.23   14.70
  -2   0   4  707.73   17.40
   2   0  -3   -0.40    0.50
  -2   0   3    0.70    0.60
  -2   0   2 1404.96   29.50
   2   0  -2 1384.06   28.10
   2   0  -1    1.30    0.40
   2   0   0 3099.49   65.49
   2   0   0 3384.96   65.79
   2   0   1    2.20    0.60
   2   0   2 3790.42   77.79
  -2   0  -2 3836.52   77.69
   2   0   3    0.30    0.50
  -2   0  -3    0.40    0.60
   2   0   3    0.80    0.60
   2   0   4 1527.65   33.60
  -2   0  -4 1544.75   34.20
   2   0   4 1554.04   33.80
  -2   0  -5    0.70    0.80
   2   0   5    1.20    0.70
   2   0   5    0.70    0.80
   2   0   6 1670.13   36.70
  -2   0  -6 1665.23   38.00
   2   0   6 1623.24   37.50
  -2   0  -7   -0.10    0.90
   2   0   7    0.30    0.80
   2   0   7    1.30    0.90
  -2   0  -8  373.76   13.20
   2   0   8  388.16   13.00
   2   0   8  387.46   11.70
   2   0   9    0.00    0.80
   2   0   9    0.80    1.30
  -2   0  -9    0.30    1.20
  -2   0 -10  799.72   23.20
   2   0  10  704.73   22.10
   2   0  10  761.62   20.10
   2   0  11    1.40    1.10
   2   0  11    1.60    1.60
  -2   0 -11    2.20    1.80
   2   0  12  429.26   16.30
   2   0  12  420.56   13.60
  -2   0 -12  405.76   16.40
  -2   0 -13   -1.40    1.60
   2   0  13    1.40    1.40
   2   0  13    0.80    2.00
   2   0  14  291.07   14.20
  -2   0 -14  298.07   14.70
  -2   0 -15    1.80    2.30
   2   0  15   -1.20    2.10
   2   0  16    3.90    3.30
  -2   0 -16    8.20    3.80
   2   0  17   -1.40    2.80
  -2   0 -17    3.30    3.20
  -2   0 -18  180.38   13.30
   2   0  18  181.58   13.10
  -2   0 -19    1.60    4.10
   2   0  19   -0.10    3.50
  -2   0 -20  316.67   19.10
   2   0  20  364.16   19.80
  -2   0 -21   -2.40    4.40
  -2   1  22   15.50    8.10
   2   1 -22   17.00    6.60
   2   1 -21    0.50    4.20
  -2   1  21    0.50    4.40
  -2  -1  21    8.40    4.90
   2  -1 -21   -0.40    4.00
  -2   1  20  146.39   14.10
   2   1 -20  151.68   14.70
   2  -1 -20  133.69   14.60
  -2  -1  20  138.79   14.40
   2   1 -19    9.00    4.40
  -2   1  19   10.10    4.90
  -2  -1  19   -1.50    3.10
   2  -1 -19   12.40    5.20
   2   1 -18   17.90    5.30
  -2   1  18   20.30    5.40
  -2  -1  18   18.60    5.30
   2  -1 -18   10.30    4.50
  -2   1  17   12.20    4.30
   2   1 -17   16.70    4.90
   2  -1 -17   16.50    4.90
  -2  -1  17   17.50    5.20
  -2   1  16   47.70    7.10
   2   1 -16   47.70    7.40
   2  -1 -16   37.70    6.90
  -2  -1  16   42.30    6.90
  -2   1  15   31.80    5.50
   2   1 -15   46.00    7.00
   2  -1 -15   44.00    7.30
  -2  -1  15   31.40    5.90
   2   1 -14  803.32   26.70
  -2   1  14  817.72   26.50
  -2  -1  14  830.72   27.10
   2  -1 -14  754.92   26.70
   2   1 -13  188.38   10.60
  -2   1  13  171.48   10.10
  -2  -1  13  182.98   10.70
   2  -1 -13  172.18   10.60
  -2   1  12  133.69    8.30
   2   1 -12  130.99    8.50
  -2  -1  12  115.29    8.10
   2  -1 -12  119.49    8.40
  -2   1  11    5.30    1.20
   2   1 -11    3.30    1.30
   2   1 -11    3.70    1.80
  -2   1  11    1.60    1.60
   2  -1 -11    5.80    2.30
  -2  -1  11    3.90    1.80
  -2   1  10   80.59    3.40
   2   1 -10   70.09    5.70
  -2   1  10   85.09    5.90
   2   1 -10   73.09    3.80
  -2  -1  10   72.09    5.60
   2  -1 -10   76.19    6.00
   2   1  -9 1153.98   30.60
  -2   1   9 1186.98   25.70
   2   1  -9 1186.88   26.70
  -2   1   9 1186.98   30.40
  -2  -1   9 1158.88   30.80
   2  -1  -9 1216.48   31.50
   2   1  -8 1908.61   40.40
  -2   1   8 1906.61   44.00
  -2   1   8 1861.81   39.40
   2   1  -8 1870.11   44.10
   2  -1  -8 1876.91   44.80
  -2  -1   8 1915.71   44.50
  -2   1   7 2207.78   45.40
  -2   1   7 2234.28   49.50
   2   1  -7 2113.29   49.50
   2   1  -7 2230.98   46.30
   2  -1  -7 2208.18   50.29
  -2  -1   7 2239.38   50.09
  -2   1   6   64.09    2.30
  -2   1   6   62.99    3.90
   2   1  -6   63.89    4.10
   2   1  -6   61.99    2.80
   2  -1  -6   56.49    4.10
  -2  -1   6   56.09    3.90
   2   1  -5  113.99    3.90
  -2   1   5  107.29    5.00
   2   1  -5  103.29    5.00
  -2   1   5  112.89    3.20
  -2  -1   5  108.79    5.20
   2  -1  -5  116.49    5.50
  -2   1   4   70.09    2.30
   2   1  -4   76.79    3.80
  -2   1   4   78.19    3.80
   2   1  -4   74.39    2.80
  -2  -1   4   74.59    3.80
   2  -1  -4   75.29    4.00
  -2   1   3  224.88    6.80
   2   1  -3  190.28    5.70
  -2   1   3  223.38    5.30
   2   1  -3  224.08    6.90
   2  -1  -3  231.18    7.10
  -2  -1   3  231.48    6.90
  -2   1   2  450.55    9.90
   2   1  -2  439.96   11.00
   2  -1  -2  428.56   11.00
  -2  -1   2  441.06   10.60
   2  -1  -2  428.86   10.80
   2   1  -1 1288.47   27.00
   2   1  -1 1295.87   27.60
  -2   1   1 1259.47   26.70
  -2  -1   1 1274.87   26.60
   2  -1  -1 1254.67   27.50
   2   1   0 2211.38   46.70
  -2   1   0 2293.87   46.70
  -2   1   0 2313.27   46.50
   2  -1   0 2268.77   47.10
  -2  -1   0 2268.97   46.90
   2  -1   0 2190.58   45.80
  -2  -1   0 2317.37   45.50
   2   1   1   39.50    1.20
  -2   1  -1   39.20    1.40
  -2  -1  -1   36.60    2.20
  -2   1  -2 3850.21   77.89
   2   1   2 3832.02   79.09
   2   1   2 3838.52   77.79
  -2  -1  -2 3870.21   79.59
   2  -1   2 3899.11   79.29
   2  -1   2 3926.31   79.69
   2   1   3 1116.99   24.10
  -2   1  -3 1114.79   24.30
   2   1   3 1118.09   25.00
   2  -1   3 1083.29   25.00
   2  -1   3 1168.38   25.70
  -2   1  -4 1400.26   30.50
   2   1   4 1417.66   30.80
   2   1   4 1328.07   30.20
  -2  -1  -4 1411.26   32.00
   2  -1   4 1419.56   31.10
   2  -1   4 1389.76   31.80
  -2   1  -5    8.60    1.60
   2   1   5    5.60    1.30
   2  -1   5    1.70    1.00
  -2  -1  -5    5.60    1.50
   2  -1   5    2.00    0.90
  -2   1  -6 1629.94   37.10
   2   1   6 1639.54   36.90
   2   1   6 1618.34   36.50
  -2  -1  -6 1588.14   38.10
   2  -1   6 1682.33   38.20
   2  -1   6 1674.23   36.80
   2   1   7   56.39    3.90
  -2   1  -7   52.99    3.90
   2   1   7   60.39    3.70
   2  -1   7   46.50    4.60
   2  -1   7   56.79    3.70
  -2  -1  -7   51.09    5.10
   2   1   8  217.78    9.00
  -2   1  -8  242.88    9.60
   2   1   8  243.68    8.60
   2  -1   8  244.68    8.70
   2  -1   8  243.58   10.10
  -2  -1  -8  246.18   10.30
   2   1   9   50.19    3.70
  -2   1  -9   54.69    4.50
   2   1   9   55.99    4.50
   2  -1   9   55.09    5.50
  -2  -1  -9   54.19    5.70
   2  -1   9   58.89    4.10
  -2   1 -10  535.85   17.50
   2   1  10  507.45   16.90
   2   1  10  543.25   15.60
  -2  -1 -10  536.95   18.40
   2  -1  10  530.05   18.00
   2   1  11  855.21   25.00
   2   1  11  884.21   22.90
  -2   1 -11  884.31   25.60
  -2  -1 -11  869.71   26.60
   2  -1  11  861.31   26.10
   2   1  12  208.88    8.80
  -2   1 -12  206.98    8.50
   2   1  12  231.18   11.00
  -2   1 -12  206.88    9.00
  -2   1 -12  206.78   10.70
   2  -1  12  229.78   11.60
  -2  -1 -12  222.08   11.80
   2   1  13   -0.70    1.60
  -2   1 -13    0.10    1.40
  -2   1 -13   -0.70    1.20
  -2   1 -13   -0.70    1.50
   2   1  13    0.30    1.30
   2  -1  13    1.40    2.00
  -2  -1 -13   -1.40    1.70
   2   1  14   52.19    6.80
  -2   1 -14   40.10    6.00
  -2  -1 -14   43.40    6.80
   2  -1  14   37.30    6.20
   2   1  15   99.19    9.50
  -2   1 -15   95.99   10.00
   2  -1  15   95.79   10.30
  -2  -1 -15  102.79   10.50
   2   1  16  127.89    9.90
  -2   1 -16  134.09   10.50
  -2  -1 -16  139.49   11.00
   2  -1  16  172.78   11.80
   2   1  17  132.19   10.60
  -2   1 -17  130.59   10.80
  -2  -1 -17  119.39   12.20
   2  -1  17  121.99   12.10
  -2   1 -18  187.38   13.20
   2   1  18  191.28   13.20
   2  -1  18  158.98   12.60
  -2  -1 -18  192.08   13.90
   2   1  19    3.10    3.90
  -2   1 -19    5.00    4.10
   2  -1  19    8.30    4.80
  -2  -1 -19    5.40    4.20
  -2   1 -20    4.90    4.60
  -2  -1 -20    2.50    4.80
   2  -1  20    2.40    4.80
   2  -1  21    0.90    4.90
  -2   2  22   18.10    7.70
  -2   2  21  109.29   12.40
   2  -2 -21  116.89   14.40
  -2  -2  21  134.59   14.80
   2   2 -20    7.50    4.60
  -2   2  20   19.20    5.90
   2  -2 -20   21.70    6.80
  -2  -2  20   20.20    6.20
  -2   2  19   50.29    8.00
   2   2 -19   54.99    8.60
   2  -2 -19   38.80    7.90
  -2  -2  19   53.19    8.80
   2   2 -18   42.50    7.80
  -2   2  18   45.90    7.50
   2  -2 -18   43.50    8.50
  -2  -2  18   42.80    8.20
  -2   2  17  510.55   21.20
   2   2 -17  474.45   21.00
   2  -2 -17  489.85   22.70
  -2  -2  17  465.65   21.60
   2   2 -16   16.60    4.70
  -2   2  16   16.40    4.50
  -2  -2  16   19.90    5.20
   2  -2 -16   23.10    5.70
  -2   2  15   71.39    8.20
   2   2 -15   47.80    6.90
   2  -2 -15   55.99    7.80
  -2  -2  15   57.79    7.70
  -2   2  14   52.79    6.70
   2   2 -14   44.50    6.50
  -2  -2  14   50.49    7.00
   2  -2 -14   62.99    8.30
   2   2 -13  124.39    8.50
  -2   2  13  130.49    8.50
  -2  -2  13  135.29    9.30
   2  -2 -13   90.89    9.30
  -2   2  12  223.78   11.00
   2   2 -12  236.08   11.40
   2   2 -12  223.48    8.50
  -2  -2  12  247.48   12.30
   2  -2 -12  212.68   11.80
   2   2 -11  910.61   26.10
  -2   2  11  915.61   25.90
   2   2 -11  885.01   22.30
  -2   2  11  866.81   20.70
  -2  -2  11  865.51   26.60
   2  -2 -11  890.11   27.30
   2   2 -10 1328.07   33.30
  -2   2  10 1228.28   27.90
   2   2 -10 1234.98   29.40
  -2   2  10 1263.07   32.70
  -2  -2  10 1220.78   33.60
   2  -2 -10 1257.97   34.20
   2   2  -9 1007.40   26.80
  -2   2   9  983.20   26.50
  -2   2   9 1022.80   22.70
   2   2  -9  984.10   23.90
  -2  -2   9  998.50   27.70
   2  -2  -9  984.50   27.90
  -2   2   8  172.08    5.70
  -2   2   8  178.88    8.10
   2   2  -8  193.98    6.80
   2   2  -8  166.58    7.90
  -2  -2   8  165.98    8.40
   2  -2  -8  182.28    8.80
   2   2  -7    4.80    1.30
  -2   2   7    2.60    1.30
   2   2  -7    3.80    1.50
  -2   2   7    6.30    1.10
  -2  -2   7    5.40    1.70
   2  -2  -7   11.00    2.50
  -2   2   6   80.09    3.30
  -2   2   6   80.79    4.60
   2   2  -6   73.19    4.40
  -2  -2   6   81.59    5.00
   2  -2  -6   83.39    5.10
   2   2  -5 1422.66   32.50
  -2   2   5 1399.36   32.50
  -2   2   5 1429.16   30.40
   2  -2  -5 1418.46   33.40
  -2  -2   5 1430.86   33.20
  -2   2   4  188.28    5.60
   2   2  -4  194.88    6.40
   2   2  -4  189.38    6.70
  -2  -2   4  185.38    7.00
   2  -2  -4  187.28    7.00
   2  -2  -4  177.98    7.00
  -2   2   3  159.38    5.10
   2   2  -3  160.08    5.80
   2   2  -3  164.88    5.70
   2  -2  -3  160.98    6.00
  -2  -2   3  167.48    6.10
   2  -2  -3  164.38    6.20
   2   2  -2   75.69    3.50
   2   2  -2   71.49    3.50
  -2   2   2   77.29    3.20
   2  -2  -2   72.09    3.70
  -2  -2   2   80.59    3.60
   2   2  -1  287.07    8.60
  -2   2   1  316.27    8.60
   2  -2  -1  322.07    9.20
  -2  -2   1  317.67    8.50
   2  -2  -1  314.67    8.00
  -2  -2   1  310.87    8.30
  -2   2   0    0.00    0.60
   2   2   0    0.60    0.70
   2  -2   0    0.20    0.30
  -2  -2   0    0.50    0.50
   2  -2   0    0.80    0.70
  -2  -2   0    0.90    0.60
   2   2   1  554.14   14.00
  -2   2  -1  553.64   14.10
   2  -2   1  553.44   14.60
  -2  -2  -1  569.54   14.20
  -2  -2  -1  563.74   12.60
   2   2   2  245.18    7.60
  -2   2  -2  255.17    7.90
  -2  -2  -2  246.48    6.50
   2  -2   2  247.98    8.30
  -2   2  -3 2325.17   49.70
  -2   2  -3 2313.87   47.30
   2   2   3 2379.36   48.00
   2   2   3 2296.87   49.30
  -2  -2  -3 2282.77   50.29
   2  -2   3 2281.47   50.49
  -2   2  -4   46.40    2.40
   2   2   4   50.59    2.70
  -2   2  -4   46.50    3.20
   2   2   4   51.49    3.10
  -2   2  -4   43.60    2.90
   2  -2   4   48.10    3.60
  -2   2  -5  532.15   13.40
   2   2   5  518.35   14.10
  -2   2  -5  516.55   14.50
  -2   2  -5  532.55   14.10
   2   2   5  524.75   13.50
  -2  -2  -5  522.45   15.50
   2  -2   5  511.85   15.40
   2   2   6  661.13   17.10
  -2   2  -6  658.53   17.00
  -2   2  -6  653.33   17.20
   2   2   6  688.83   17.50
  -2   2  -6  654.63   17.80
  -2  -2  -6  717.23   19.70
   2  -2   6  660.43   19.10
  -2   2  -7 2390.96   52.89
  -2   2  -7 2369.66   52.29
   2   2   7 2350.86   52.09
  -2   2  -7 2408.86   52.09
  -2  -2  -7 2427.56   54.99
   2  -2   7 2390.06   54.89
   2   2   8  340.87   11.10
  -2   2  -8  331.07   11.40
  -2   2  -8  342.07   10.90
  -2   2  -8  366.76   11.70
   2   2   8  306.67   11.00
   2  -2   8  340.57   13.10
  -2  -2  -8  342.97   13.30
  -2   2  -9   14.70    2.70
  -2   2  -9   15.00    2.70
   2   2   9   13.20    2.70
   2   2   9   16.10    2.60
  -2   2  -9   13.30    2.50
  -2  -2  -9   11.10    2.80
   2  -2   9   15.50    3.40
  -2   2 -10   20.50    3.40
  -2   2 -10   14.00    2.50
   2   2  10   10.20    2.70
  -2   2 -10   10.70    2.40
   2   2  10   13.10    2.60
  -2  -2 -10   13.30    3.30
   2  -2  10   10.20    3.00
  -2   2 -11    0.60    1.30
  -2   2 -11    1.20    1.30
   2   2  11    1.30    1.60
   2   2  11    2.40    1.60
  -2   2 -11    3.70    2.10
  -2  -2 -11   -0.70    1.50
   2  -2  11    2.70    1.90
   2   2  12   32.80    4.70
   2   2  12   32.00    3.90
  -2   2 -12   28.10    4.50
  -2  -2 -12   32.40    5.40
   2  -2  12   30.40    5.10
   2   2  13  751.12   22.50
   2   2  13  740.83   23.60
  -2   2 -13  720.93   24.00
  -2  -2 -13  764.02   26.30
   2  -2  13  756.52   25.80
  -2   2 -14  207.38   11.50
   2   2  14  219.58   11.50
  -2  -2 -14  187.68   12.40
   2  -2  14  224.78   13.10
  -2   2 -15  437.56   18.40
   2   2  15  456.15   18.30
   2  -2  15  451.45   20.00
  -2  -2 -15  441.66   20.10
  -2   2 -16   22.10    4.90
   2   2  16    7.70    3.40
  -2  -2 -16   10.30    4.50
   2  -2  16   15.80    4.90
  -2   2 -17   33.50    6.20
   2   2  17   27.90    5.90
  -2  -2 -17   26.10    6.40
   2  -2  17   27.90    6.50
   2  -2  18   27.40    6.80
  -2  -2 -18   24.60    6.20
  -2  -2 -19   52.39    9.20
   2  -2  19   58.59    9.50
  -2  -2 -20  164.48   16.70
   2  -2  20  192.88   17.50
  -2   3  20   72.89    9.80
   2  -3 -20   46.80    9.30
  -2  -3  20   65.99   10.60
  -2   3  19  322.77   17.50
  -2  -3  19  330.37   19.60
   2  -3 -19  306.57   19.30
   2   3 -18    1.10    3.70
  -2   3  18   -0.90    3.00
   2  -3 -18   -0.50    3.20
  -2  -3  18   -0.60    3.00
   2   3 -17    2.50    3.30
  -2   3  17    3.00    3.10
   2  -3 -17    3.00    3.50
  -2  -3  17   -0.60    2.70
  -2   3  16    1.60    2.40
   2   3 -16    3.30    2.90
   2  -3 -16   -0.80    2.40
  -2  -3  16   -0.30    2.60
  -2   3  15  182.68   11.00
   2   3 -15  153.08   10.50
   2  -3 -15  189.08   12.60
  -2  -3  15  142.79   11.20
  -2   3  14   46.50    6.20
   2   3 -14   44.30    6.40
   2  -3 -14   54.49    7.90
  -2  -3  14   47.20    7.30
  -2   3  13  624.84   21.30
   2   3 -13  616.94   21.30
   2  -3 -13  622.14   23.20
  -2  -3  13  607.04   22.90
   2   3 -12    1.20    1.80
   2   3 -12    5.80    2.00
  -2   3  12    3.40    2.00
  -2  -3  12   10.00    3.20
   2  -3 -12    0.10    2.00
   2   3 -11    3.30    1.90
   2   3 -11    0.60    1.20
  -2   3  11    2.20    1.90
  -2   3  11    1.60    1.10
  -2  -3  11    0.60    1.40
   2  -3 -11    1.10    1.90
  -2   3  10    7.70    2.40
  -2   3  10    5.20    1.40
   2   3 -10    4.60    1.70
   2   3 -10    7.10    2.30
   2  -3 -10    6.20    2.50
  -2  -3  10    4.60    2.20
  -2   3   9 1389.06   31.40
   2   3  -9 1392.86   34.70
  -2   3   9 1387.76   35.00
  -2  -3   9 1394.26   36.70
   2  -3  -9 1393.16   36.80
  -2   3   8    0.60    1.10
   2   3  -8    0.80    1.00
  -2   3   8    1.10    0.90
   2   3  -8   -0.60    1.00
   2  -3  -8   -0.20    1.20
  -2  -3   8    1.50    1.40
  -2   3   7  729.73   17.90
   2   3  -7  715.93   19.20
   2   3  -7  704.13   19.60
  -2   3   7  753.42   20.30
  -2  -3   7  742.53   21.40
   2  -3  -7  734.03   21.40
  -2   3   6    7.20    1.40
   2   3  -6    7.70    1.70
  -2   3   6    7.10    1.80
   2   3  -6    4.70    1.60
   2  -3  -6    6.40    1.90
  -2  -3   6    6.20    1.90
   2   3  -5    1.90    1.10
  -2   3   5    0.90    0.80
   2   3  -5    1.40    1.00
  -2  -3   5    2.60    1.40
   2  -3  -5    0.90    1.00
   2  -3  -5    1.60    1.10
  -2   3   4   50.69    3.10
   2   3  -4   55.79    3.60
   2   3  -4   53.29    3.40
   2  -3  -4   54.39    3.70
   2  -3  -4   50.69    3.70
  -2  -3   4   40.90    3.40
   2   3  -3 1509.05   35.20
  -2   3   3 1530.35   34.50
   2   3  -3 1598.74   34.90
   2  -3  -3 1578.44   35.80
  -2  -3   3 1565.24   35.60
   2  -3  -3 1568.54   35.10
   2   3  -2   68.79    3.90
  -2   3   2   80.49    4.00
   2  -3  -2   68.89    3.50
  -2  -3   2   79.49    4.10
   2  -3  -2   68.49    4.10
  -2   3   1 2191.68   47.50
   2   3  -1 2210.68   47.70
   2  -3  -1 2195.78   45.90
  -2  -3   1 2168.38   46.90
   2  -3  -1 2179.58   48.10
  -2   3   0  131.29    5.60
   2   3   0  141.79    5.80
  -2  -3   0  148.89    5.20
  -2  -3   0  139.79    5.40
   2  -3   0  133.49    4.10
   2  -3   0  132.39    5.90
   2   3   1   26.80    2.80
  -2   3  -1   19.40    2.40
  -2  -3  -1   23.10    2.20
   2  -3   1   21.50    2.80
  -2  -3  -1   31.30    3.10
   2   3   2    5.60    1.50
  -2   3  -2    5.50    1.40
  -2  -3  -2    7.30    1.30
  -2  -3  -2    7.70    1.70
   2  -3   2    9.90    2.10
  -2   3  -3 1167.28   28.30
   2   3   3 1216.48   27.90
  -2  -3  -3 1169.28   28.60
   2  -3   3 1181.58   29.20
  -2  -3  -3 1177.88   26.50
   2   3   4  190.28    7.30
   2   3   4  182.18    6.30
  -2   3  -4  208.28    5.50
  -2   3  -4  186.58    7.70
  -2  -3  -4  196.78    8.20
   2   3   5 1039.80   24.40
   2   3   5 1045.50   25.40
  -2   3  -5 1063.49   26.20
  -2   3  -5 1035.80   23.20
  -2  -3  -5 1028.10   26.90
   2  -3   5 1044.20   27.40
   2   3   6   83.99    4.80
  -2   3  -6   83.29    4.00
  -2   3  -6   79.39    5.00
   2   3   6   92.69    4.60
   2  -3   6   87.09    5.90
  -2  -3  -6   86.49    5.80
   2   3   7  672.93   18.40
  -2   3  -7  646.64   19.00
  -2   3  -7  668.93   17.50
   2   3   7  672.93   18.10
  -2  -3  -7  703.23   21.00
   2  -3   7  715.03   21.20
   2   3   8   77.39    4.90
   2   3   8   73.09    4.70
  -2   3  -8   81.59    4.80
  -2   3  -8   76.89    5.20
  -2  -3  -8   72.79    6.00
   2  -3   8   71.49    6.90
  -2   3  -9  439.16   14.50
  -2   3  -9  421.46   13.70
   2   3   9  440.36   13.80
   2  -3   9  426.16   16.40
  -2  -3  -9  409.46   16.10
   2   3  10  141.29    7.00
  -2   3 -10  124.59    7.00
  -2   3 -10  128.49    7.20
   2  -3  10  119.69    8.40
  -2  -3 -10  128.49    8.70
  -2   3 -11  356.16   13.20
  -2   3 -11  330.27   13.00
   2   3  11  355.66   12.50
   2   3  11  350.56   13.30
  -2  -3 -11  312.37   14.80
   2  -3  11  341.37   15.30
   2   3  12   18.20    3.50
  -2   3 -12   19.50    3.60
   2   3  12   18.60    3.20
  -2   3 -12   19.80    3.80
  -2  -3 -12   26.50    5.30
   2  -3  12   18.50    4.30
  -2   3 -13  208.68   10.20
  -2   3 -13  211.58   10.90
   2   3  13  212.58   10.90
  -2  -3 -13  210.38   12.80
   2  -3  13  200.88   12.40
  -2   3 -14   10.90    3.70
   2   3  14   14.80    3.80
  -2   3 -14    3.80    3.20
  -2  -3 -14   15.90    4.50
   2  -3  14   13.70    4.20
   2   3  15  208.28   11.70
  -2  -3 -15  170.78   12.60
   2  -3  15  189.88   12.90
   2  -3  16    5.30    4.10
  -2  -3 -16    6.10    3.90
  -2  -3 -17  247.68   16.20
   2  -3  17  223.48   15.30
  -2  -3 -18  102.29   12.20
   2  -3  18  128.19   13.40
   2  -3  19   99.49   12.40
  -2  -3 -19   72.59   10.80
   2  -3  20   39.80    9.00
  -2  -4  20    5.10    5.80
  -2   4  19   45.30   10.50
  -2  -4  19   30.30    7.30
   2  -4 -19   60.49   10.20
  -2   4  18   77.69    9.70
   2  -4 -18   61.39    9.80
  -2  -4  18   60.49    9.80
  -2   4  17  112.59   10.90
   2  -4 -17  112.39   12.40
  -2  -4  17   96.39   11.30
  -2   4  16   85.99    9.10
   2  -4 -16   77.49   10.30
  -2  -4  16   62.99    9.00
  -2   4  15   52.39    7.10
   2  -4 -15   62.99    8.70
  -2  -4  15   78.69    9.80
  -2   4  14   -2.50    2.10
   2   4 -14    1.30    2.40
   2  -4 -14    1.90    2.60
  -2  -4  14    4.80    3.00
   2   4 -13  203.28   11.00
  -2   4  13  199.58   10.90
  -2  -4  13  199.08   12.50
   2  -4 -13  201.38   12.60
   2   4 -12  230.28   11.20
  -2   4  12  224.38   11.30
  -2  -4  12  241.38   13.10
   2  -4 -12  223.98   12.80
   2   4 -11  947.31   27.10
  -2   4  11  980.00   28.60
  -2   4  11  955.70   27.60
   2  -4 -11  956.50   30.00
  -2  -4  11  959.50   30.10
  -2   4  10  204.88    7.90
  -2   4  10  212.08   10.00
   2   4 -10  184.58    9.20
   2   4 -10  199.88    9.00
  -2  -4  10  194.58   11.00
   2  -4 -10  196.78   11.00
  -2   4   9  332.57   12.90
   2   4  -9  347.77   12.30
   2   4  -9  329.57   12.30
  -2   4   9  342.47   10.90
  -2  -4   9  336.47   14.40
   2  -4  -9  358.96   14.70
   2   4  -8  492.35   15.30
  -2   4   8  485.75   14.00
   2   4  -8  474.25   15.30
  -2   4   8  521.25   16.30
  -2  -4   8  479.25   17.40
   2  -4  -8  489.25   17.30
  -2   4   7    6.30    1.60
   2   4  -7    6.60    1.80
  -2   4   7    5.00    1.80
   2   4  -7    5.40    1.80
  -2  -4   7    5.90    2.30
   2  -4  -7    6.40    2.20
   2   4  -6   38.80    4.00
  -2   4   6   38.80    3.10
   2   4  -6   43.20    4.40
   2  -4  -6   35.30    4.30
   2  -4  -6   34.30    4.10
  -2  -4   6   30.10    4.10
  -2   4   5  667.63   17.90
   2   4  -5  680.13   19.00
   2   4  -5  679.93   18.00
  -2  -4   5  692.03   20.00
   2  -4  -5  670.73   19.20
   2  -4  -5  672.23   19.30
   2   4  -4  848.42   21.60
   2   4  -4  884.41   22.90
  -2   4   4  865.81   21.90
   2  -4  -4  863.01   23.00
   2  -4  -4  877.61   22.60
  -2  -4   4  879.11   23.40
  -2   4   3 2263.27   50.59
   2   4  -3 2327.37   51.39
   2  -4  -3 2238.28   51.39
  -2  -4   3 2347.67   51.59
  -2  -4   3 2304.37   49.40
  -2   4   2  647.24   17.70
   2   4  -2  675.43   18.20
   2  -4  -2  642.74   18.30
  -2  -4   2  639.84   16.50
   2  -4  -2  642.14   16.60
  -2  -4   2  658.23   17.80
  -2   4   1   55.59    4.00
   2   4  -1   59.29    4.10
   2  -4  -1   52.29    3.00
  -2  -4   1   50.59    3.60
   2  -4  -1   59.09    4.30
   2   4   0   56.89    4.10
  -2   4   0   61.49    4.20
  -2  -4   0   60.89    3.70
  -2  -4   0   61.59    3.80
   2  -4   0   63.99    4.50
   2  -4   0   60.59    2.90
  -2   4  -1    9.40    2.00
   2   4   1   18.10    2.80
  -2  -4  -1   12.60    2.10
   2  -4   1   12.20    1.20
  -2  -4  -1   11.60    2.00
   2  -4   1   17.00    2.90
   2   4   2  378.26   12.20
  -2   4  -2  367.36   12.40
  -2  -4  -2  369.06   11.00
   2  -4   2  408.16   13.40
  -2  -4  -2  381.76   12.20
   2   4   3    7.00    1.80
  -2   4  -3    5.70    1.90
  -2  -4  -3    3.40    1.60
  -2  -4  -3    3.20    1.10
   2  -4   3    3.30    1.40
  -2   4  -4  150.18    7.30
   2   4   4  167.28    7.20
  -2  -4  -4  158.48    6.30
   2  -4   4  144.99    7.90
  -2  -4  -4  168.18    7.90
   2   4   5  122.19    6.10
   2   4   5  107.69    5.10
  -2   4  -5  109.69    3.90
  -2   4  -5  108.29    6.20
   2  -4   5  110.69    7.00
  -2  -4  -5  107.29    6.60
  -2   4  -6  627.44   15.30
   2   4   6  615.14   16.90
   2   4   6  637.84   18.00
  -2   4  -6  622.24   18.80
   2  -4   6  610.64   20.00
  -2  -4  -6  663.63   20.10
   2   4   7 1253.57   31.30
   2   4   7 1255.97   30.40
  -2   4  -7 1258.57   32.30
  -2   4  -7 1267.17   28.80
  -2  -4  -7 1296.67   34.10
   2  -4   7 1266.67   34.30
  -2   4  -8  311.17   12.30
  -2   4  -8  334.17   10.60
   2   4   8  334.27   11.90
   2   4   8  329.97   11.50
   2  -4   8  316.57   14.00
  -2  -4  -8  343.67   14.20
  -2   4  -9  363.06   13.50
  -2   4  -9  335.27   11.40
   2   4   9  340.67   12.20
   2   4   9  343.57   12.40
   2  -4   9  370.46   15.50
  -2  -4  -9  326.47   14.70
   2   4  10   28.20    3.90
  -2   4 -10   27.80    3.80
   2   4  10   31.70    4.20
  -2   4 -10   32.10    4.60
   2  -4  10   24.90    4.80
  -2  -4 -10   25.80    4.90
   2   4  11   48.90    5.20
  -2   4 -11   38.90    5.00
  -2  -4 -11   45.60    6.60
   2  -4  11   29.10    5.50
  -2   4 -12   80.69    6.30
   2   4  12   70.19    6.50
   2  -4  12   54.09    7.60
  -2  -4 -12   74.99    8.90
  -2   4 -13  336.77   14.20
   2  -4  13  320.47   16.60
  -2  -4 -13  361.46   17.50
  -2   4 -14  228.28   11.70
   2  -4  14  268.57   15.30
  -2  -4 -14  255.57   15.10
  -2  -4 -15  221.68   14.80
   2  -4  15  232.58   14.80
  -2  -4 -16    5.80    3.80
   2  -4  16    5.90    4.10
   2  -4  17   21.50    6.30
  -2  -4 -17   17.60    5.60
  -2  -4 -18   51.89    9.50
   2  -4  18   54.29    9.50
  -2  -4 -19  118.39   13.90
   2  -4  19  117.99   14.00
   2  -5 -19   21.20    7.10
  -2  -5  19   21.80    7.30
  -2  -5  18  118.09   13.60
   2  -5 -18  125.79   14.20
  -2   5  17   15.10    5.60
   2  -5 -17   19.30    6.40
  -2  -5  17   18.10    5.80
  -2   5  16   14.60    4.60
   2  -5 -16   17.80    5.60
  -2  -5  16   15.40    5.10
  -2   5  15   21.80    4.80
  -2  -5  15   27.90    6.40
   2  -5 -15   18.30    5.30
  -2   5  14  445.66   18.10
   2  -5 -14  459.65   21.00
  -2  -5  14  411.36   20.00
   2   5 -13    9.80    3.20
  -2   5  13   16.90    4.10
  -2  -5  13   17.20    4.90
   2  -5 -13   12.10    4.30
   2   5 -12  102.49    7.20
  -2   5  12  110.79    8.00
  -2  -5  12  123.29   11.70
   2  -5 -12  101.69   10.10
   2   5 -11  131.69    8.10
   2   5 -11  146.99    9.20
  -2   5  11  152.98    9.00
  -2  -5  11  126.89    9.70
   2  -5 -11  146.79   10.10
   2   5 -10  140.69    7.90
  -2   5  10  134.79    6.80
  -2   5  10  145.49    8.50
   2   5 -10  139.39    8.10
   2  -5 -10  130.69    9.30
  -2  -5  10  138.09    9.60
   2   5  -9   20.90    3.60
  -2   5   9   20.90    3.70
   2   5  -9   22.60    3.50
  -2   5   9   21.00    3.20
   2  -5  -9   17.70    3.90
  -2  -5   9   16.10    3.80
  -2   5   8  531.05   17.40
  -2   5   8  552.54   16.10
   2   5  -8  548.65   17.60
   2   5  -8  524.05   16.30
  -2  -5   8  525.35   19.20
   2  -5  -8  533.05   18.90
   2   5  -7   39.90    4.20
   2   5  -7   41.50    4.80
  -2   5   7   36.30    4.00
  -2  -5   7   39.40    5.30
   2  -5  -7   40.80    5.30
   2  -5  -7   40.50    4.90
   2   5  -6   26.10    3.40
  -2   5   6   21.90    3.10
   2   5  -6   31.00    4.10
  -2  -5   6   25.10    4.10
   2  -5  -6   20.40    3.30
   2  -5  -6   28.00    4.10
   2   5  -5  534.25   17.10
  -2   5   5  523.75   15.90
   2   5  -5  538.45   15.50
  -2  -5   5  534.15   17.60
   2  -5  -5  519.95   16.60
   2  -5  -5  528.85   17.00
   2   5  -4   62.79    5.90
  -2   5   4   63.79    4.60
   2  -5  -4   52.49    5.10
  -2  -5   4   55.19    3.70
   2  -5  -4   60.59    5.80
  -2  -5   4   53.69    5.40
  -2   5   3    0.30    0.90
   2   5  -3   -0.10    1.10
  -2  -5   3    0.50    1.10
   2  -5  -3    1.40    1.10
  -2  -5   3    0.20    0.90
   2  -5  -3    1.70    1.40
   2   5  -2 1351.36   33.70
  -2   5   2 1364.86   33.30
   2  -5  -2 1338.07   31.40
  -2  -5   2 1312.07   31.20
   2  -5  -2 1361.26   33.90
  -2  -5   2 1366.46   33.20
  -2   5   1  420.26   13.90
   2   5  -1  403.46   13.90
   2  -5  -1  410.36   11.80
  -2  -5   1  419.46   12.50
  -2  -5   1  421.16   13.40
   2  -5  -1  413.66   14.20
  -2   5   0  426.76   14.10
   2   5   0  426.96   14.10
   2  -5   0  395.86   14.10
   2  -5   0  401.96   11.00
  -2  -5   0  416.66   13.10
  -2   5  -1    6.40    1.90
   2   5   1    5.20    1.80
  -2  -5  -1    2.50    1.30
  -2  -5  -1    1.70    1.10
   2  -5   1    3.80    1.90
   2  -5   1    3.50    0.90
  -2   5  -2  915.81   24.80
   2   5   2  895.11   24.40
   2  -5   2  903.51   19.40
  -2  -5  -2  906.61   22.90
   2  -5   2  879.31   25.10
  -2  -5  -2  888.91   23.80
  -2   5  -3   17.30    3.00
   2   5   3   23.30    3.40
   2  -5   3   19.40    3.60
  -2  -5  -3   21.70    3.00
  -2  -5  -3   19.90    3.20
  -2   5  -4 2267.27   53.09
   2   5   4 2307.77   52.39
  -2  -5  -4 2290.27   53.09
   2  -5   4 2296.97   54.49
  -2  -5  -4 2253.17   50.59
  -2   5  -5 1189.98   31.90
   2   5   5 1200.98   31.10
  -2  -5  -5 1241.78   29.90
   2  -5   5 1240.68   33.30
  -2  -5  -5 1242.38   32.50
   2   5   6 1095.09   27.40
  -2   5  -6 1121.19   30.10
   2   5   6 1125.09   29.10
  -2  -5  -6 1141.39   31.10
   2  -5   6 1106.09   31.60
   2   5   7   10.40    2.40
   2   5   7    4.10    1.70
  -2   5  -7    6.30    2.20
  -2  -5  -7    9.50    3.00
   2  -5   7    1.80    1.90
   2   5   8  226.78    9.90
   2   5   8  221.88    9.20
  -2   5  -8  219.88   10.60
   2  -5   8  233.98   12.30
  -2  -5  -8  209.78   11.30
   2   5   9  355.96   12.50
  -2   5  -9  318.17   13.50
   2   5   9  310.27   12.40
  -2  -5  -9  307.47   14.80
   2  -5   9  352.06   15.70
   2   5  10  248.98   10.70
   2   5  10  224.88   10.20
  -2   5 -10  248.98   11.70
   2  -5  10  234.58   13.10
  -2  -5 -10  250.37   13.30
  -2   5 -11   56.69    6.70
   2   5  11   54.89    5.80
   2  -5  11   52.79    7.50
  -2  -5 -11   56.09    7.70
  -2   5 -12  186.28   10.40
   2   5  12  183.28    9.50
   2  -5  12  192.18   12.50
  -2  -5 -12  182.98   12.20
  -2   5 -13   49.70    6.40
   2  -5  13   46.60    7.50
  -2  -5 -13   46.70    7.60
  -2   5 -14   63.79    7.50
   2  -5  14   48.50    8.10
  -2  -5 -14   42.30    7.70
   2  -5  15   11.90    4.80
  -2  -5 -15   25.50    6.40
  -2  -5 -16  122.19   13.20
   2  -5  16  160.48   15.10
   2  -5  17   -1.50    4.00
  -2  -5 -17   -0.90    3.70
  -2  -5 -18   27.00    7.40
   2  -5  18   21.40    7.20
  -2  -6  18  267.37   18.60
   2  -6 -18  292.57   19.10
  -2  -6  17    2.20    3.70
   2  -6 -17   -0.50    4.10
  -2  -6  16  382.16   20.90
   2  -6 -16  380.96   20.80
   2  -6 -15   26.80    6.60
  -2  -6  15   28.40    6.90
  -2   6  14   17.70    4.60
  -2  -6  14   20.70    5.40
   2  -6 -14   16.20    5.10
  -2   6  13   21.60    4.80
   2   6 -13   21.30    4.50
  -2  -6  13   19.30    5.30
   2  -6 -13   27.60    6.00
   2   6 -12  630.84   21.40
  -2   6  12  618.34   21.60
   2  -6 -12  618.54   24.30
  -2  -6  12  607.74   24.50
   2   6 -11   40.90    5.60
  -2   6  11   37.70    5.60
   2  -6 -11   44.60    7.00
  -2  -6  11   46.30    7.20
   2   6 -10  983.90   29.60
  -2   6  10 1042.90   29.80
  -2   6  10 1051.19   27.80
   2  -6 -10 1051.89   32.40
  -2  -6  10 1044.10   32.80
  -2   6   9   79.89    6.40
   2   6  -9   96.59    7.10
  -2   6   9   90.29    6.10
  -2  -6   9   86.39    8.80
   2  -6  -9   86.39    8.80
  -2   6   8   72.39    5.40
   2   6  -8   73.79    7.30
  -2   6   8   81.39    6.40
   2  -6  -8   77.89    8.00
   2  -6  -8   80.49    6.50
  -2  -6   8   63.69    7.30
   2   6  -7   97.39    7.00
  -2   6   7  114.39    6.80
   2   6  -7  105.49    7.00
   2  -6  -7  105.29    7.30
  -2  -6   7  117.39    8.20
   2  -6  -7  104.49    7.50
   2   6  -6  157.88    9.00
  -2   6   6  182.38    8.70
   2  -6  -6  163.18    9.00
  -2  -6   6  181.68   10.00
   2  -6  -6  167.58    9.00
  -2  -6   6  180.48    8.80
   2   6  -5    1.20    1.50
  -2   6   5   -0.10    1.30
  -2  -6   5    1.00    1.10
  -2  -6   5    6.30    2.40
   2  -6  -5    2.40    1.60
   2  -6  -5    0.80    1.40
  -2   6   4  696.73   20.60
   2   6  -4  678.43   21.20
  -2  -6   4  684.23   21.40
   2  -6  -4  661.23   20.90
  -2  -6   4  674.03   18.10
   2   6  -3  197.28    9.70
  -2   6   3  188.68    9.20
  -2  -6   3  201.08    7.80
  -2  -6   3  221.18   10.00
   2  -6  -3  199.58    9.70
   2  -6  -3  195.78    8.50
   2   6  -2    1.80    1.40
  -2   6   2    0.30    1.30
  -2  -6   2    0.20    1.20
   2  -6  -2    0.60    1.20
  -2  -6   2    1.70    1.20
   2  -6  -2   -0.30    1.20
  -2   6   1    1.40    1.50
   2   6  -1    3.60    2.00
  -2  -6   1    6.60    2.20
   2  -6  -1    4.90    2.00
   2  -6  -1    3.90    1.40
  -2  -6   1    2.60    1.50
  -2   6   0  438.76   15.40
   2   6   0  427.56   15.30
  -2  -6   0  431.76   13.70
   2  -6   0  417.06   12.00
  -2  -6   0  432.96   14.40
   2  -6   0  415.96   15.40
   2   6   1  189.28    9.40
  -2   6  -1  196.08    9.60
   2  -6   1  217.08   10.40
   2  -6   1  209.08    8.90
  -2  -6  -1  204.38    8.90
  -2   6  -2 1038.30   28.70
   2   6   2 1022.80   28.20
  -2  -6  -2 1024.70   26.70
   2  -6   2 1010.80   29.10
  -2  -6  -2 1035.30   27.30
   2   6   3   52.19    5.60
  -2   6  -3   64.09    6.70
   2  -6   3   57.59    6.50
  -2  -6  -3   51.29    5.40
  -2  -6  -3   47.90    4.70
   2   6   4   22.60    3.90
  -2   6  -4   29.40    4.70
  -2  -6  -4   30.20    4.50
  -2  -6  -4   24.00    3.50
   2  -6   4   32.60    5.20
  -2   6  -5  103.39    7.20
   2   6   5   91.69    6.50
   2  -6   5  101.89    7.70
  -2  -6  -5   96.89    7.00
  -2  -6  -5   93.49    5.90
  -2   6  -6 1130.99   32.00
   2   6   6 1179.38   31.10
  -2  -6  -6 1160.68   32.60
   2  -6   6 1115.49   33.30
  -2  -6  -6 1167.48   29.70
   2   6   7  156.98    7.70
   2   6   7  164.68    8.70
  -2   6  -7  159.58    9.40
  -2  -6  -7  153.08    9.60
   2  -6   7  143.09    9.70
   2   6   8  234.58   10.10
   2   6   8  230.18   10.70
  -2   6  -8  240.58   11.90
   2  -6   8  231.48   13.00
  -2  -6  -8  235.08   12.60
   2   6   9  109.29    7.40
  -2   6  -9  119.69    8.30
  -2  -6  -9  123.59    9.30
   2  -6   9  113.59    9.20
   2   6  10   65.89    6.70
  -2   6 -10   62.19    7.10
   2  -6  10   50.69    7.60
  -2  -6 -10   61.79    8.30
  -2   6 -11    0.30    2.30
   2   6  11    2.20    2.00
   2  -6  11   -2.20    1.80
  -2  -6 -11   -2.40    2.00
  -2   6 -12   86.79    8.60
  -2  -6 -12   83.89   10.00
   2  -6  12   98.99   10.80
  -2   6 -13   44.10    6.80
   2  -6  13   41.00    7.30
  -2  -6 -13   44.80    7.50
  -2   6 -14  207.18   12.20
   2  -6  14  214.08   14.90
  -2  -6 -14  219.58   15.00
   2  -6  15   16.60    5.40
  -2  -6 -15   17.00    5.40
   2  -6  16   11.80    5.50
  -2  -6 -16    4.60    4.40
  -2  -6 -17    9.90    5.90
   2  -6  17    3.10    5.00
  -2  -7  17    6.60    4.90
   2  -7 -17    8.80    5.60
   2  -7 -16   12.20    5.30
  -2  -7  16   16.80    5.90
  -2  -7  15   28.20    7.20
   2  -7 -15   38.20    7.80
  -2  -7  14  247.78   16.10
   2  -7 -14  224.58   15.40
   2   7 -13   49.10    7.00
  -2  -7  13   23.50    5.90
   2  -7 -13   38.10    7.30
  -2   7  12   75.89    8.10
   2   7 -12   69.79    8.00
   2  -7 -12   84.49   10.30
  -2  -7  12   72.09    9.60
  -2   7  11   26.90    4.90
   2   7 -11   27.70    5.20
  -2  -7  11   18.10    5.10
   2  -7 -11   26.60    5.80
  -2   7  10   33.20    4.70
  -2   7  10   39.70    5.90
   2   7 -10   24.50    4.80
  -2  -7  10   28.90    5.80
   2  -7 -10   31.70    6.00
  -2   7   9  186.98    9.60
   2   7  -9  180.38   10.70
  -2   7   9  198.18   10.50
   2  -7  -9  186.28   11.60
  -2  -7   9  178.38   11.80
   2   7  -8  364.56   15.50
  -2   7   8  346.67   13.90
   2  -7  -8  377.46   16.10
   2  -7  -8  383.76   15.80
  -2  -7   8  354.86   16.60
   2   7  -7   12.80    3.30
  -2   7   7   14.10    3.30
   2  -7  -7   11.70    3.30
  -2  -7   7   13.10    3.80
   2  -7  -7   17.00    3.90
   2   7  -6 1077.19   31.80
  -2   7   6 1128.59   30.70
  -2  -7   6 1097.79   32.60
   2  -7  -6 1104.39   31.20
   2  -7  -6 1117.79   31.60
   2   7  -5  396.86   16.00
  -2   7   5  424.46   15.50
  -2  -7   5  425.76   16.60
   2  -7  -5  372.56   14.70
   2  -7  -5  406.56   15.90
  -2   7   4   92.49    6.80
   2   7  -4   86.09    7.00
   2  -7  -4   93.39    6.40
  -2  -7   4  104.59    7.60
   2  -7  -4  119.29    7.80
  -2   7   3   51.79    6.00
   2   7  -3   52.19    6.30
   2  -7  -3   42.90    5.60
  -2  -7   3   51.19    5.90
   2  -7  -3   52.49    5.30
  -2   7   2  305.07   13.10
   2   7  -2  303.77   13.30
   2  -7  -2  299.47   11.10
   2  -7  -2  295.77   13.10
  -2  -7   2  304.37   10.80
  -2  -7   2  293.57   12.70
   2   7  -1  420.16   16.40
  -2   7   1  427.56   16.30
  -2  -7   1  455.45   16.00
  -2  -7   1  436.56   14.10
   2  -7  -1  429.06   16.50
  -2   7   0  102.39    7.20
   2   7   0   88.79    6.80
  -2  -7   0   82.29    5.70
   2  -7   0   82.59    6.80
  -2  -7   0   85.49    6.20
   2   7   1    6.60    2.50
  -2   7  -1   16.00    3.60
   2  -7   1    8.10    2.80
  -2  -7  -1    9.50    2.70
  -2  -7  -1   11.10    2.70
   2   7   2   35.10    4.90
  -2   7  -2   45.30    5.80
  -2  -7  -2   40.40    5.00
   2  -7   2   40.30    5.60
  -2  -7  -2   32.80    4.50
  -2   7  -3  197.68   10.60
   2   7   3  182.18   10.00
  -2  -7  -3  209.18    9.50
  -2  -7  -3  198.88    9.90
   2  -7   3  196.08   11.10
  -2   7  -4  740.23   24.30
   2   7   4  770.32   23.70
   2  -7   4  765.02   25.20
  -2  -7  -4  736.03   23.30
  -2  -7  -4  734.23   21.80
   2   7   5  770.72   23.90
  -2   7  -5  805.82   25.20
  -2  -7  -5  752.52   24.20
   2  -7   5  740.03   25.70
  -2  -7  -5  742.93   22.10
  -2   7  -6  516.25   19.40
   2   7   6  568.94   19.10
  -2  -7  -6  532.55   17.40
   2  -7   6  513.95   20.60
  -2  -7  -6  507.85   19.30
  -2   7  -7   38.20    5.70
   2   7   7   37.90    5.20
  -2  -7  -7   39.10    6.00
   2  -7   7   39.50    6.70
   2   7   8  242.48   11.80
  -2   7  -8  252.17   13.10
   2  -7   8  278.17   14.80
  -2  -7  -8  251.67   13.60
  -2   7  -9  223.48   12.30
   2   7   9  208.68   10.90
  -2  -7  -9  206.78   12.60
   2  -7   9  211.98   13.30
   2   7  10  171.88   10.00
  -2   7 -10  182.78   11.30
   2  -7  10  184.18   12.60
  -2  -7 -10  170.38   11.90
   2   7  11  143.89    9.30
  -2   7 -11  146.59   10.60
   2  -7  11  165.58   12.50
  -2  -7 -11  164.38   12.00
  -2   7 -12  151.48   10.60
  -2  -7 -12  128.49   13.00
   2  -7  12  127.49   12.80
  -2   7 -13   -0.10    2.80
  -2  -7 -13    2.80    3.70
   2  -7  13    4.60    3.90
  -2   7 -14   -0.70    2.90
   2  -7  14    2.90    4.00
  -2  -7 -14    3.30    3.80
  -2  -7 -15    2.80    4.20
   2  -7  15    0.20    3.60
   2  -7  16  256.67   18.20
  -2  -7 -16  289.97   19.20
   2  -8 -16   28.90    7.90
  -2  -8  15  111.29   13.10
   2  -8 -15  113.29   13.50
   2  -8 -14   17.10    5.80
  -2  -8  14   13.60    5.40
   2   8 -13  115.79   11.30
  -2  -8  13  129.29   13.90
   2  -8 -13  124.99   13.20
   2   8 -12   25.40    5.50
  -2  -8  12   24.80    6.40
   2  -8 -12   18.60    5.10
   2   8 -11  609.74   22.80
   2  -8 -11  566.94   23.70
  -2  -8  11  551.44   24.40
   2   8 -10   21.90    5.00
  -2   8  10   26.10    5.00
  -2   8  10   29.70    5.80
  -2  -8  10   38.30    7.20
   2  -8 -10   17.00    4.70
  -2   8   9   66.19    7.40
   2   8  -9   74.69    8.40
  -2   8   9   77.59    7.80
  -2  -8   9   65.19    8.50
   2  -8  -9   76.19    8.90
  -2   8   8    5.80    2.70
   2   8  -8    3.20    2.80
  -2  -8   8    3.30    3.00
   2  -8  -8    5.70    3.10
   2  -8  -8    5.00    3.10
   2   8  -7   12.90    4.00
  -2   8   7   17.30    4.00
  -2  -8   7   21.90    5.00
   2  -8  -7   25.40    5.10
   2  -8  -7   20.60    4.50
  -2   8   6   47.60    6.20
   2   8  -6   40.40    6.00
   2  -8  -6   55.89    6.80
   2  -8  -6   43.60    6.10
  -2  -8   6   46.80    6.70
  -2   8   5  825.62   25.60
   2   8  -5  807.02   26.60
   2  -8  -5  812.52   26.10
  -2  -8   5  782.72   26.60
   2   8  -4   92.99    9.30
  -2   8   4   73.99    7.50
   2  -8  -4   72.49    8.00
  -2  -8   4   69.29    7.80
  -2   8   3   53.99    6.80
   2   8  -3   45.70    6.40
   2  -8  -3   57.89    7.10
  -2  -8   3   59.69    7.10
   2   8  -2   12.40    3.60
  -2   8   2   12.70    3.60
   2  -8  -2   12.40    3.60
  -2  -8   2   16.60    3.80
  -2   8   1   77.79    8.10
   2   8  -1   71.59    7.70
  -2  -8   1   79.79    7.80
   2  -8  -1   87.69    8.90
   2   8   0   79.19    8.30
  -2   8   0   87.29    8.80
  -2  -8   0   95.99    7.20
   2  -8   0   90.69    9.30
  -2   8  -1  118.59    8.40
   2   8   1  112.19    8.30
   2  -8   1  114.59    8.60
  -2  -8  -1  114.49    7.90
  -2  -8  -1  106.09    7.50
   2   8   2    4.00    2.40
  -2   8  -2    2.70    2.30
  -2  -8  -2    3.40    2.40
   2  -8   2    7.20    2.90
  -2  -8  -2   -0.90    1.40
  -2   8  -3   61.39    7.60
   2   8   3   68.19    7.50
   2  -8   3   54.79    7.10
  -2  -8  -3   61.39    6.30
  -2  -8  -3   67.29    6.90
   2   8   4   10.30    3.50
  -2   8  -4    5.90    2.90
   2  -8   4    5.60    2.80
  -2  -8  -4    7.00    2.80
  -2  -8  -4    6.20    2.70
   2   8   5    5.20    2.60
  -2   8  -5    6.20    3.00
  -2  -8  -5    6.20    3.10
   2  -8   5    3.20    2.70
  -2   8  -6   22.70    4.90
   2   8   6   18.00    4.20
   2  -8   6   22.20    5.20
  -2  -8  -6   17.70    4.40
  -2   8  -7  516.55   20.50
   2   8   7  486.35   18.90
  -2  -8  -7  489.95   20.10
   2  -8   7  517.95   21.80
   2   8   8  210.08   11.60
  -2   8  -8  176.68   11.80
  -2  -8  -8  198.48   12.40
   2  -8   8  166.48   12.20
  -2   8  -9  259.27   14.30
   2   8   9  264.07   13.10
   2  -8   9  272.87   15.90
  -2  -8  -9  272.77   15.30
   2   8  10   96.39    9.20
  -2   8 -10   89.09    9.70
  -2  -8 -10   87.69   10.70
   2  -8  10   95.19   11.50
   2   8  11   32.30    5.60
  -2   8 -11   26.50    5.90
   2  -8  11   22.90    6.30
  -2  -8 -11   27.50    6.50
  -2   8 -12    3.90    3.40
   2  -8  12    1.80    3.60
  -2  -8 -12    7.40    4.40
  -2   8 -13  115.99   11.80
   2  -8  13  105.79   13.00
  -2  -8 -13   99.79   12.40
  -2   8 -14   22.50    5.70
  -2  -8 -14   21.20    7.00
   2  -8  14   19.30    6.30
  -2  -8 -15  290.17   19.40
   2  -9 -15  110.09   13.40
   2  -9 -14   10.40    5.40
  -2  -9  14   10.80    5.90
   2   9 -13  536.85   22.80
   2  -9 -13  508.75   24.50
  -2  -9  13  525.05   25.40
   2   9 -12    9.40    4.30
   2  -9 -12   12.50    5.10
  -2  -9  12   12.60    6.00
   2   9 -11    2.60    3.30
   2  -9 -11    2.70    3.70
  -2  -9  11    3.00    3.60
   2   9 -10   13.80    4.60
  -2  -9  10   17.00    5.50
   2  -9 -10   25.30    5.90
   2   9  -9  464.45   20.40
  -2   9   9  451.55   18.40
  -2  -9   9  445.66   21.20
  -2   9   8   10.50    3.80
   2   9  -8    6.60    3.70
   2  -9  -8    6.10    3.60
  -2  -9   8    8.00    4.10
   2   9  -7  474.85   20.10
  -2   9   7  464.05   18.70
   2  -9  -7  444.66   19.00
  -2  -9   7  438.66   20.30
  -2   9   6   27.40    5.30
   2   9  -6   24.70    5.60
   2  -9  -6   23.10    5.20
  -2  -9   6   17.30    4.60
  -2   9   5  103.69    8.40
   2   9  -5  121.39   11.30
  -2  -9   5   86.49    9.50
   2  -9  -5  110.69    8.80
   2   9  -4    0.90    2.30
  -2   9   4   -1.50    1.80
  -2  -9   4    1.20    2.30
   2  -9  -4   -1.30    2.40
  -2   9   3  477.35   19.30
   2   9  -3  496.25   20.30
  -2  -9   3  473.05   19.30
   2  -9  -3  450.05   18.90
   2   9  -2   -0.60    1.90
  -2   9   2    0.50    2.10
  -2  -9   2    2.70    2.70
   2  -9  -2    2.20    2.80
  -2   9   1  337.27   16.00
   2   9  -1  355.06   16.50
  -2  -9   1  360.96   15.70
   2  -9  -1  343.07   16.40
  -2   9   0   98.09    9.90
   2   9   0   93.79    9.70
  -2  -9   0  103.39    8.10
   2  -9   0   88.79    9.60
  -2   9  -1   -0.50    2.20
   2   9   1    3.90    2.60
  -2  -9  -1    2.80    2.90
   2  -9   1    5.60    3.00
  -2   9  -2  105.09   10.60
   2   9   2  110.09    8.80
   2  -9   2   81.89    9.30
  -2  -9  -2   87.29    9.50
   2   9   3   99.19    9.90
  -2   9  -3   90.99    9.50
   2  -9   3  109.89   10.70
  -2   9  -4   85.29    9.60
   2   9   4   74.59    8.40
   2  -9   4   84.69    9.90
   2   9   5  487.65   19.60
  -2   9  -5  475.25   20.30
   2  -9   5  465.85   20.70
  -2  -9  -5  433.16   18.70
   2   9   6    7.30    3.50
  -2   9  -6   -1.50    2.30
   2  -9   6    9.00    4.10
  -2  -9  -6    4.50    3.10
  -2   9  -7    1.10    2.80
   2   9   7    5.20    3.00
   2  -9   7    0.50    3.00
  -2  -9  -7    2.80    2.80
  -2   9  -8    7.10    3.60
   2   9   8    4.50    3.40
  -2  -9  -8    6.60    3.90
   2  -9   8    6.30    3.80
   2   9   9  117.89   10.80
  -2   9  -9  123.69   12.30
  -2  -9  -9  120.69   12.20
   2  -9   9  121.09   13.00
   2   9  10   47.50    7.10
  -2   9 -10   67.19    9.30
   2  -9  10   75.49   10.60
  -2  -9 -10   72.09    9.70
  -2   9 -11  342.57   18.30
   2  -9  11  378.06   20.80
  -2  -9 -11  346.07   19.40
  -2   9 -12    3.10    4.00
  -2  -9 -12    1.00    3.80
   2  -9  12    5.40    4.70
  -2   9 -13   35.60    7.40
  -2  -9 -13   54.59    9.60
   2  -9  13   45.20    9.10
  -2   9 -14    3.00    4.30
  -2  -9 -14   10.60    7.60
   2  10 -13    1.00    3.90
   2  10 -12   29.40    6.60
  -2 -10  12   49.10    9.20
   2  10 -11  225.78   15.10
  -2 -10  11  217.08   16.00
   2  10 -10   72.79    9.80
  -2 -10  10   65.89   10.20
   2  10  -9   34.20    7.00
  -2  10   9   34.20    6.70
  -2 -10   9   39.40    8.00
   2  10  -8    0.50    3.40
  -2  10   8    3.80    3.20
  -2 -10   8    8.00    4.50
  -2  10   7   12.90    4.50
   2  10  -7   14.50    5.00
  -2 -10   7   11.90    5.00
   2  10  -6  153.28   11.70
  -2  10   6  156.58   11.00
  -2 -10   6  146.39   11.50
   2 -10  -6  159.28   11.70
   2  10  -5  165.78   12.20
  -2  10   5  176.98   12.00
   2 -10  -5  161.18   11.60
  -2 -10   5  127.79   10.60
  -2  10   4   79.69    9.50
   2  10  -4   65.39    8.70
   2 -10  -4   85.19    9.70
  -2 -10   4   94.09   10.40
  -2  10   3  266.87   14.80
   2  10  -3  266.67   15.20
   2 -10  -3  285.47   15.30
  -2 -10   3  261.67   14.70
   2  10  -2    2.00    3.00
  -2  10   2   -0.10    2.50
  -2 -10   2    4.70    3.20
   2 -10  -2   -0.30    2.80
   2  10  -1   11.00    3.90
  -2  10   1   14.80    4.40
   2 -10  -1   20.80    5.40
  -2 -10   1   14.80    4.50
  -2  10   0   50.49    7.50
   2  10   0   56.09    7.80
   2 -10   0   52.39    7.80
   2  10   1  331.77   17.00
  -2  10  -1  330.87   17.00
   2 -10   1  336.77   17.20
  -2  10  -2  157.78   11.70
   2  10   2  174.58   11.90
   2 -10   2  182.78   12.70
   2  10   3  122.89   11.60
  -2  10  -3  127.19   12.20
   2 -10   3  135.39   11.00
   2  10   4    6.40    3.20
  -2  10  -4    2.80    2.80
   2 -10   4    1.00    3.10
   2  10   5  175.88   12.10
  -2  10  -5  144.39   11.60
   2 -10   5  169.78   12.80
   2  10   6  143.79   10.90
  -2  10  -6  108.69   11.50
   2 -10   6  136.69   13.40
  -2  10  -7  120.89   12.40
   2  10   7  127.49   12.10
   2 -10   7  105.29   12.10
   2  10   8   72.19    9.10
  -2  10  -8   65.09    9.30
   2 -10   8   67.09   10.10
  -2  10  -9  234.38   15.40
   2  10   9  215.18   13.40
   2 -10   9  213.28   15.60
  -2  10 -10  136.99   13.60
   2  10  10  140.99   11.20
   2 -10  10  148.59   15.20
  -2 -10 -10  144.19   15.60
  -2  10 -11   12.00    5.20
  -2 -10 -11   14.30    6.00
   2 -10  11    8.30    6.20
  -2  10 -12   26.70    7.90
  -2 -10 -12   18.00    7.00
  -2 -11  10   94.39   14.40
   2  11  -9    1.50    4.00
  -2 -11   9   -0.20    4.20
   2  11  -8  200.88   14.90
  -2  11   8  228.58   14.50
  -2 -11   8  217.28   15.70
  -2  11   7  101.09   10.90
   2  11  -7   94.49   11.60
  -2 -11   7   91.49   11.10
  -2  11   6   73.69    9.30
   2  11  -6   90.39   10.80
  -2 -11   6   79.29   10.30
  -2  11   5   31.90    6.50
   2  11  -5   31.10    6.80
  -2 -11   5   33.50    7.00
   2  11  -4   71.39    9.90
  -2  11   4   94.09   10.90
  -2 -11   4   80.19   10.70
  -2  11   3  113.69   11.90
   2  11  -3  109.29   11.70
   2 -11  -3  109.49   11.80
   2  11  -2  369.26   19.10
  -2  11   2  383.76   19.10
   2 -11  -2  377.16   19.00
   2  11  -1   13.50    5.00
  -2  11   1   26.50    6.30
   2 -11  -1   30.80    6.80
  -2  11   0   73.59    9.80
   2  11   0   68.29    9.10
   2 -11   0   78.99   10.30
   2  11   1   67.89    9.40
  -2  11  -1   69.59    9.90
   2 -11   1   64.79    9.20
  -2  11  -2    0.80    3.50
   2  11   2    2.20    3.10
   2 -11   2   -2.70    3.20
   2  11   3   19.60    5.80
  -2  11  -3   18.60    5.30
   2 -11   3   13.90    5.40
   2  11   4  264.07   15.80
  -2  11  -4  266.17   16.20
   2 -11   4  253.07   16.20
  -2  11  -5   31.00    7.00
   2  11   5   28.70    6.60
   2 -11   5   23.20    6.70
   2  11   6   57.99    9.00
  -2  11  -6   53.19    8.70
   2 -11   6   68.09   10.40
   2  11   7    5.40    4.30
  -2  11  -7    2.40    3.70
   2 -11   7    4.50    3.90
   2  11   8   -3.30    3.60
  -2  11  -8    0.80    6.30
   2 -11   8    0.30    4.10
   2  11   9   34.50    7.30
  -2  12   4  243.48   26.80
  -2  12   3   -0.70    5.90
  -2  12   2    7.90    7.10
   2 -12   0   83.09   12.40
   2 -12   1   41.90    9.00
   2 -12   2  164.48   15.60
   2 -12   3    4.20    4.80
   2 -12   4    7.60    4.90
   3   0 -21    0.50    4.20
  -3   0  21   -1.00    4.30
  -3   0  20  291.87   17.70
   3   0 -20  318.57   19.10
  -3   0  19    1.80    3.40
   3   0 -19   -1.70    3.30
   3   0 -18  231.98   15.10
  -3   0  18  230.98   14.60
   3   0 -17    0.70    2.70
  -3   0  17    0.10    2.60
  -3   0  16    7.60    3.30
   3   0 -16   10.50    3.80
  -3   0  15    1.30    2.20
   3   0 -15    0.50    2.10
  -3   0  14  382.26   16.70
   3   0 -14  385.56   17.20
  -3   0  13    1.20    1.90
   3   0 -13   -0.40    1.60
  -3   0  12 1409.16   37.30
   3   0 -12 1328.07   37.30
  -3   0  11   -0.10    1.20
   3   0 -11   -1.90    1.10
  -3   0  10   18.60    3.50
   3   0 -10   16.90    3.50
   3   0 -10   17.40    1.70
   3   0  -9    0.40    0.60
  -3   0   9   -1.30    0.90
   3   0  -9    1.70    1.40
   3   0  -8 1525.95   36.70
  -3   0   8 1425.66   35.70
   3   0  -8 1504.95   30.80
   3   0  -7   -0.90    0.70
   3   0  -7    1.00    0.40
  -3   0   7    0.10    0.90
  -3   0   6  170.48    7.00
   3   0  -6  173.08    7.40
  -3   0   5    0.10    0.60
   3   0  -5    0.40    0.90
  -3   0   4  170.08    6.10
   3   0  -3   -0.60    0.60
   3   0  -3    0.10    0.30
  -3   0   3    0.70    0.60
   3   0  -2  174.38    4.50
  -3   0   2  182.68    5.40
   3   0  -2  173.18    5.70
   3   0  -1    0.30    0.30
   3   0  -1    1.20    0.70
   3   0  -1    1.40    0.50
   3   0   0 2438.96   51.09
   3   0   0 2488.85   50.79
   3   0   1    0.00    0.40
  -3   0  -1    0.60    0.50
   3   0   1    0.20    0.50
   3   0   2   91.39    3.80
   3   0   2   67.59    2.90
  -3   0  -2   88.89    3.50
  -3   0  -3    1.00    0.70
   3   0   3   -0.40    0.50
   3   0   3    0.10    0.40
   3   0   4 2218.68   54.89
  -3   0  -4 2854.71   56.19
   3   0   4 2798.92   55.99
  -3   0  -5   -0.30    0.80
   3   0   5    1.10    0.80
   3   0   5   -0.10    0.70
   3   0   6 2862.81   62.09
   3   0   6 2833.02   61.79
  -3   0  -6 2950.00   62.69
   3   0   7    0.20    0.90
   3   0   7   -0.30    0.70
  -3   0  -7   -0.90    0.70
  -3   0  -8   33.90    4.10
   3   0   8   45.40    3.60
   3   0   8   37.00    4.10
   3   0   9    0.50    1.00
   3   0   9    0.20    1.20
  -3   0  -9    0.90    1.30
  -3   0 -10   49.00    5.50
   3   0  10   53.99    5.70
   3   0  10   52.29    4.20
  -3   0 -11    0.00    1.50
   3   0  11    0.70    1.20
   3   0  11   -0.80    1.30
  -3   0 -12  880.01   26.70
   3   0  12  823.02   25.60
   3   0  12  827.22   23.10
   3   0  13    0.00    1.90
   3   0  13    1.30    1.60
  -3   0 -13    2.40    2.30
   3   0  14  140.89    9.60
  -3   0 -14  127.39    9.50
   3   0  14  119.89    8.20
  -3   0 -15    4.30    2.90
   3   0  15    0.30    2.30
   3   0  16  804.32   28.10
  -3   0 -16  745.33   27.60
   3   0  17    2.20    3.10
  -3   0 -17    0.30    2.40
  -3   0 -18   83.09   10.60
   3   0  18   96.89   11.00
   3   0  19   -3.00    3.40
  -3   0 -19    1.20    3.80
  -3   0 -20  198.18   15.40
  -3   0 -21   -2.50    4.50
  -3   1  22  102.89   16.50
   3   1 -22  103.29   13.30
   3   1 -21    3.50    4.30
  -3   1  21    1.80    4.20
  -3  -1  21   -3.40    3.80
   3  -1 -21   -1.60    3.70
   3   1 -20   32.00    7.50
  -3   1  20   21.20    6.00
  -3  -1  20   28.40    7.00
   3  -1 -20   26.90    7.00
   3   1 -19   48.80    8.40
  -3   1  19   34.20    6.60
   3  -1 -19   38.00    7.90
  -3  -1  19   49.10    8.30
   3   1 -18  167.48   12.60
  -3   1  18  143.49   11.50
   3  -1 -18  154.98   12.80
  -3  -1  18  177.88   12.80
  -3   1  17   45.90    7.30
   3   1 -17   50.19    7.70
   3  -1 -17   72.59    9.60
  -3  -1  17   53.49    8.00
  -3   1  16  903.41   29.70
   3   1 -16  875.61   30.10
  -3  -1  16  874.31   30.00
   3  -1 -16  823.02   30.00
  -3   1  15  173.58   11.20
   3   1 -15  194.88   12.00
  -3  -1  15  198.88   12.10
   3  -1 -15  167.48   11.60
  -3   1  14   19.70    4.20
   3   1 -14   20.40    4.50
  -3  -1  14   12.80    3.70
   3  -1 -14   19.20    4.60
   3   1 -13  211.38   11.60
  -3   1  13  199.78   11.00
  -3  -1  13  206.28   11.40
   3  -1 -13  210.98   12.00
  -3   1  12   59.59    6.40
   3   1 -12   67.99    7.10
   3  -1 -12   58.19    6.90
  -3  -1  12   57.59    6.60
  -3   1  11  220.98   10.60
   3   1 -11  238.38   11.30
   3   1 -11  231.58    7.40
   3  -1 -11  247.28   11.70
  -3  -1  11  221.68   10.90
  -3   1  10  975.50   27.00
   3   1 -10  995.60   22.40
   3   1 -10  973.80   27.50
  -3   1  10  963.60   21.00
   3  -1 -10  979.00   28.00
  -3  -1  10  978.50   27.60
  -3   1   9  602.04   13.40
   3   1  -9  598.14   18.80
  -3   1   9  606.34   18.50
   3   1  -9  603.24   14.60
   3  -1  -9  616.24   19.40
  -3  -1   9  610.24   18.90
  -3   1   8  530.55   16.40
   3   1  -8  542.65   13.10
  -3   1   8  537.25   11.80
   3   1  -8  541.75   16.90
  -3  -1   8  563.64   17.00
   3  -1  -8  538.25   17.20
  -3   1   7   94.09    5.40
  -3   1   7   94.59    2.60
   3   1  -7   83.39    5.30
   3   1  -7   99.69    3.70
  -3  -1   7   94.39    5.60
   3   1  -6 2351.56   51.69
   3   1  -6 2394.16   48.30
  -3   1   6 2279.67   51.19
  -3  -1   6 2287.67   51.49
   3   1  -5  155.38    4.60
  -3   1   5  150.48    3.60
  -3   1   5  148.79    6.10
   3   1  -5  154.08    6.40
  -3  -1   5  149.39    6.20
   3  -1  -5  154.48    6.60
   3   1  -4  145.19    4.40
   3   1  -4  139.79    5.80
  -3   1   4  138.59    3.60
   3  -1  -4  144.39    6.00
  -3  -1   4  146.19    5.60
   3   1  -3    5.60    1.30
   3   1  -3    6.80    1.00
  -3   1   3    7.20    0.80
   3  -1  -3    7.00    1.40
   3  -1  -3    8.80    1.50
  -3  -1   3    7.20    1.40
   3   1  -2 1611.74   35.20
  -3   1   2 1652.33   33.60
   3   1  -2 1577.94   33.90
  -3   1   2 1612.44   33.30
  -3  -1   2 1626.54   34.20
   3  -1  -2 1605.64   34.70
   3  -1  -2 1629.94   35.00
   3   1  -1  260.67    7.10
  -3   1   1  263.47    6.70
  -3   1   1  274.47    7.00
  -3  -1   1  257.37    6.40
   3  -1  -1  271.27    7.70
   3   1   0  649.24   14.80
   3  -1   0  625.34   14.60
   3  -1   0  626.24   14.00
  -3  -1   0  630.84   13.00
  -3  -1   0  606.34   14.90
   3  -1   0  634.54   15.00
  -3   1  -1  667.13   14.30
   3   1   1  643.54   15.60
   3  -1   1  658.93   15.70
   3  -1   1  674.53   15.80
  -3  -1  -1  643.14   15.80
   3   1   2 1274.37   27.70
  -3   1  -2 1257.87   26.30
   3   1   2 1234.98   25.60
   3  -1   2 1218.88   27.80
   3  -1   2 1209.28   27.60
  -3  -1  -2 1248.28   28.00
   3   1   3  157.98    5.70
  -3   1  -3  146.49    4.90
   3   1   3  146.79    4.50
   3  -1   3  153.88    5.70
   3  -1   3  150.28    5.80
  -3  -1  -3  147.69    5.90
   3   1   4   46.50    3.00
  -3   1  -4   40.30    2.60
   3   1   4   44.20    2.50
   3  -1   4   40.20    3.10
   3  -1   4   45.40    3.00
  -3  -1  -4   45.00    3.30
   3   1   5  361.96   11.00
  -3   1  -5  361.86   10.70
   3   1   5  379.56   10.40
  -3  -1  -5  358.16   11.70
   3  -1   5  365.56   11.60
   3  -1   5  385.26   11.20
   3   1   6   16.40    2.30
  -3   1  -6   23.20    2.80
   3  -1   6   21.80    3.20
  -3  -1  -6   21.20    3.10
   3  -1   6   19.30    2.50
   3   1   7  482.25   14.10
  -3   1  -7  465.65   14.30
   3  -1   7  461.75   14.00
  -3  -1  -7  505.05   15.70
   3  -1   7  497.05   15.20
  -3   1  -8 1006.50   26.00
   3   1   8  984.00   25.40
   3   1   8  983.90   25.00
   3  -1   8 1020.80   26.90
   3  -1   8  981.80   25.10
  -3  -1  -8 1003.50   27.20
  -3   1  -9  624.04   18.70
   3   1   9  617.94   18.20
   3   1   9  612.94   17.50
   3  -1   9  612.64   19.30
  -3  -1  -9  623.44   19.70
   3  -1   9  591.84   17.50
   3   1  10  767.72   20.80
  -3   1 -10  719.33   22.00
   3   1  10  742.13   21.80
  -3  -1 -10  728.93   23.20
   3  -1  10  756.52   23.00
   3  -1  10  783.32   21.00
   3   1  11   46.40    5.40
  -3   1 -11   55.19    6.00
   3   1  11   61.09    4.70
  -3  -1 -11   62.79    7.20
   3  -1  11   52.79    5.20
   3  -1  11   61.29    6.70
   3   1  12    2.70    1.70
  -3   1 -12   -0.10    1.00
  -3   1 -12   -0.40    1.00
  -3   1 -12    2.40    1.90
   3   1  12   -0.10    1.70
  -3  -1 -12    0.30    1.80
   3  -1  12   -0.80    1.80
   3   1  13  205.48    9.30
   3   1  13  200.68   10.80
  -3   1 -13  216.18   11.50
  -3  -1 -13  203.38   11.90
   3  -1  13  192.88   11.40
   3   1  14  171.88   10.50
  -3   1 -14  172.18   10.70
   3  -1  14  182.68   11.40
  -3  -1 -14  181.68   11.70
  -3   1 -15   18.70    4.60
   3   1  15   28.90    5.30
  -3  -1 -15   35.50    6.40
   3  -1  15   30.40    5.80
   3   1  16    0.10    2.30
  -3   1 -16    0.60    2.50
   3  -1  16    4.20    3.50
  -3  -1 -16    1.00    2.70
   3   1  17   -1.20    2.70
  -3   1 -17   -0.20    2.70
   3  -1  17    2.30    3.30
  -3  -1 -17   -3.40    2.40
  -3   1 -18   62.49    9.20
  -3  -1 -18   47.30    8.50
   3  -1  18   47.70    8.20
  -3   1 -19    3.90    4.50
  -3  -1 -19    5.70    4.40
   3  -1  19   10.70    5.20
   3  -1  20  408.96   22.00
  -3  -1 -20  425.86   22.70
   3  -1  21   35.00    8.80
  -3   2  22    4.70    7.00
   3   2 -21   68.99   10.50
  -3   2  21   46.40    8.40
   3  -2 -21   73.39   11.40
  -3  -2  21   62.99   10.50
   3   2 -20  100.99   12.10
  -3   2  20   98.59   11.60
   3  -2 -20   87.19   12.00
  -3  -2  20   92.79   11.90
   3   2 -19  122.59   12.90
  -3   2  19  131.59   13.00
   3  -2 -19  122.69   13.80
  -3  -2  19  130.19   13.40
  -3   2  18   16.60    5.10
   3   2 -18   25.10    5.90
   3  -2 -18   20.10    5.80
  -3  -2  18   31.80    6.70
   3   2 -17   29.20    6.10
  -3   2  17   24.70    5.50
  -3  -2  17   26.70    6.30
   3  -2 -17   24.60    6.00
   3   2 -16   19.90    4.90
  -3   2  16   16.20    4.60
   3  -2 -16   20.40    5.80
  -3  -2  16   18.30    4.90
   3   2 -15   62.89    7.80
  -3   2  15   67.29    7.80
  -3  -2  15   57.19    7.80
   3  -2 -15   55.09    7.80
   3   2 -14   88.59    8.80
  -3   2  14   88.79    8.60
  -3  -2  14   93.29    9.30
   3  -2 -14  114.99    9.20
  -3   2  13  683.63   22.70
   3   2 -13  658.53   22.90
  -3  -2  13  688.53   23.90
   3  -2 -13  700.73   24.40
  -3   2  12  150.88    9.00
   3   2 -12  171.68    9.70
  -3  -2  12  144.99    9.40
   3  -2 -12  159.68   10.00
  -3   2  11    1.40    1.60
   3   2 -11    0.80    1.40
   3   2 -11    7.70    1.80
   3  -2 -11    4.50    2.20
  -3  -2  11    4.70    2.20
   3   2 -10  120.39    5.40
  -3   2  10  125.39    4.30
   3   2 -10  120.69    7.40
  -3   2  10  117.49    7.10
   3  -2 -10  122.79    8.00
  -3  -2  10  121.39    7.70
  -3   2   9    7.80    1.30
   3   2  -9    5.70    2.00
   3   2  -9    2.90    1.20
  -3   2   9    2.00    1.30
   3  -2  -9    0.10    1.30
  -3  -2   9    0.90    1.40
   3   2  -8   10.20    1.70
   3   2  -8    8.60    2.20
  -3   2   8   10.40    2.30
  -3   2   8   14.90    1.60
  -3  -2   8   13.80    2.80
   3  -2  -8    9.90    2.40
   3   2  -7  945.01   24.60
  -3   2   7  917.21   24.40
   3   2  -7  915.51   22.20
  -3   2   7  948.21   20.70
  -3  -2   7  978.90   25.20
   3  -2  -7  979.50   25.60
   3   2  -6  258.07    9.50
  -3   2   6  267.27    7.00
   3   2  -6  265.07    8.10
  -3   2   6  256.17    9.40
   3  -2  -6  250.97    9.80
  -3  -2   6  267.47    9.80
  -3   2   5 1968.30   41.00
  -3   2   5 1953.20   43.80
   3   2  -5 2016.70   44.00
   3  -2  -5 1903.71   44.20
  -3  -2   5 1997.40   44.20
   3   2  -4  102.99    5.00
   3   2  -4  111.79    4.50
  -3   2   4  114.89    4.00
  -3  -2   4  118.79    5.20
   3  -2  -4  105.09    5.10
   3  -2  -4  115.89    5.40
   3   2  -3 1590.64   35.70
   3   2  -3 1543.15   34.70
  -3   2   3 1653.33   34.20
   3  -2  -3 1592.34   35.30
   3  -2  -3 1582.94   35.90
  -3  -2   3 1615.34   35.20
   3   2  -2  586.74   14.50
   3   2  -2  583.24   15.20
  -3   2   2  574.34   14.10
  -3  -2   2  610.54   14.40
   3  -2  -2  571.14   15.20
  -3   2   1 1086.69   23.90
   3   2  -1 1066.39   24.10
  -3  -2   1 1055.09   23.00
  -3  -2   1 1029.90   24.00
   3  -2  -1 1046.00   22.90
   3   2   0  107.29    4.40
  -3   2   0  102.39    4.30
   3  -2   0   95.69    4.60
  -3  -2   0   91.29    4.20
  -3  -2   0  103.29    3.30
   3  -2   0  103.09    3.10
  -3   2  -1 1688.43   36.40
  -3   2  -1 1686.83   36.80
   3   2   1 1636.64   36.60
   3  -2   1 1693.53   37.40
  -3  -2  -1 1671.03   34.30
  -3  -2  -1 1684.53   37.00
   3   2   2   12.00    0.90
  -3   2  -2   11.50    0.80
   3   2   2   10.60    1.70
  -3   2  -2    9.90    1.70
  -3   2  -2   13.50    2.00
   3  -2   2    9.60    1.70
  -3  -2  -2   10.70    1.80
  -3   2  -3   57.39    3.40
  -3   2  -3   53.09    3.50
   3   2   3   54.09    3.40
   3   2   3   58.29    2.50
  -3   2  -3   57.89    2.30
  -3  -2  -3   62.19    3.90
   3  -2   3   61.39    4.00
   3   2   4 1572.54   35.70
  -3   2  -4 1621.14   33.80
  -3   2  -4 1600.64   35.50
   3   2   4 1616.34   33.90
  -3   2  -4 1509.95   35.90
  -3  -2  -4 1591.04   36.90
   3  -2   4 1576.84   36.90
   3   2   5 4210.18   88.89
  -3   2  -5 4326.07   87.49
  -3   2  -5 4188.88   89.39
  -3   2  -5 4179.48   88.59
   3   2   5 4261.07   87.39
  -3  -2  -5 4312.27   90.69
   3  -2   5 4243.48   90.59
  -3   2  -6  145.29    5.90
  -3   2  -6  135.69    6.50
   3   2   6  151.68    5.90
   3   2   6  160.78    6.60
  -3   2  -6  146.69    6.30
   3  -2   6  134.59    7.10
  -3  -2  -6  140.69    7.30
   3   2   7    8.90    2.00
  -3   2  -7   12.80    2.20
  -3   2  -7   12.20    2.40
   3   2   7    9.10    1.90
  -3   2  -7    7.40    1.80
   3  -2   7   17.10    3.10
  -3  -2  -7    8.00    2.30
   3   2   8  134.99    6.50
   3   2   8  137.59    6.60
  -3   2  -8  125.79    6.20
  -3   2  -8  133.69    6.50
  -3   2  -8  133.99    6.80
   3  -2   8  134.69    7.70
  -3  -2  -8  147.69    8.10
  -3   2  -9  220.38    8.80
   3   2   9  217.68    9.00
  -3   2  -9  232.48    9.50
  -3   2  -9  228.58    9.50
   3  -2   9  230.58   10.90
  -3   2 -10  196.28    8.40
   3   2  10  185.68    8.40
  -3   2 -10  205.38    9.00
   3   2  10  151.78    8.10
  -3   2 -10  195.88    9.00
   3  -2  10  207.08   10.60
  -3  -2 -10  192.68   10.40
   3   2  11  503.85   15.90
  -3   2 -11  495.05   16.30
  -3   2 -11  474.65   16.70
   3   2  11  504.15   16.80
  -3   2 -11  512.95   15.70
   3  -2  11  481.15   18.60
  -3  -2 -11  520.45   19.20
  -3   2 -12  154.78    7.80
  -3   2 -12  162.08    8.50
   3   2  12  155.08    8.00
  -3   2 -12  167.28    9.20
   3   2  12  169.88    9.20
  -3  -2 -12  162.48   10.50
   3  -2  12  174.48   10.60
   3   2  13  311.17   13.40
  -3   2 -13  307.67   12.50
  -3   2 -13  310.37   11.90
  -3   2 -13  285.67   13.20
   3   2  13  313.27   12.10
  -3  -2 -13  259.97   14.40
   3  -2  13  310.97   15.20
  -3   2 -14  131.49    9.20
   3   2  14  141.39    9.30
   3  -2  14  145.19   10.60
  -3  -2 -14  114.39   11.30
  -3   2 -15  217.68   12.40
   3   2  15  178.98   11.20
   3  -2  15  168.78   12.00
  -3  -2 -15  220.38   13.70
  -3   2 -16    0.70    2.70
   3   2  16   -0.30    2.80
  -3  -2 -16    1.80    3.10
   3  -2  16   -3.10    2.60
   3  -2  17  367.46   19.10
  -3  -2 -17  349.37   19.00
  -3  -2 -18   74.39   10.30
   3  -2  18   68.09    9.90
   3  -2  19  153.38   15.00
  -3  -2 -19  132.59   14.00
  -3  -2 -20    5.20    4.60
   3  -2  20    4.60    5.10
  -3   3  21   39.40    8.10
  -3   3  20   35.40    7.30
   3  -3 -20   41.10    9.20
  -3  -3  20   41.00    8.50
  -3   3  19   32.10    6.90
  -3  -3  19   13.40    5.40
   3  -3 -19   17.20    6.20
   3   3 -18   77.09    9.60
  -3   3  18   58.49    8.40
  -3  -3  18   58.39    9.30
   3  -3 -18   67.09   10.40
  -3   3  17  332.77   16.60
   3   3 -17  330.57   16.90
  -3  -3  17  325.37   18.20
   3  -3 -17  310.27   18.20
   3   3 -16  121.79    9.90
  -3   3  16  134.19   10.00
   3  -3 -16  121.49   12.00
  -3  -3  16  124.89   12.40
   3   3 -15  731.43   25.70
  -3   3  15  738.33   25.40
  -3  -3  15  752.82   27.50
   3  -3 -15  726.93   27.40
  -3   3  14    0.90    2.10
   3   3 -14    4.40    2.60
   3  -3 -14    2.60    2.80
  -3  -3  14    8.00    3.40
   3   3 -13   35.40    5.30
  -3   3  13   43.80    6.00
   3  -3 -13   46.60    7.10
  -3  -3  13   36.30    5.90
   3   3 -12   22.10    4.30
   3   3 -12   26.90    3.60
  -3   3  12   28.00    4.60
  -3  -3  12   24.20    4.80
   3  -3 -12   32.80    5.70
   3   3 -11  376.46   14.80
  -3   3  11  380.66   14.80
   3   3 -11  388.26   12.50
   3  -3 -11  392.16   16.30
  -3  -3  11  396.66   16.10
  -3   3  10   -0.40    0.80
   3   3 -10   -0.70    1.20
   3   3 -10   -0.30    1.00
  -3   3  10   -0.10    1.40
   3  -3 -10    1.10    1.80
  -3  -3  10    1.00    1.60
   3   3  -9  918.81   25.30
  -3   3   9  934.11   21.40
   3   3  -9  948.21   23.30
  -3   3   9  888.91   25.20
   3  -3  -9  880.51   26.50
  -3  -3   9  876.21   26.20
  -3   3   8  153.78    7.70
   3   3  -8  138.09    7.20
  -3   3   8  139.69    5.40
   3  -3  -8  169.08    8.70
  -3  -3   8  142.69    8.00
  -3   3   7    2.20    1.20
   3   3  -7   -0.50    0.70
  -3   3   7    0.20    0.70
   3   3  -7    0.60    1.10
  -3  -3   7    2.70    1.60
   3  -3  -7    0.60    1.20
   3   3  -6  752.52   20.20
  -3   3   6  768.12   20.70
   3   3  -6  758.82   19.50
  -3   3   6  744.33   18.10
   3  -3  -6  753.32   21.10
   3  -3  -6  753.12   21.00
  -3  -3   6  771.12   21.30
   3   3  -5 3790.92   81.39
   3   3  -5 3993.90   82.29
  -3   3   5 3863.11   80.09
   3  -3  -5 3778.82   82.59
   3  -3  -5 3840.72   82.89
  -3  -3   5 3953.60   82.89
   3   3  -4   27.60    3.10
  -3   3   4   28.90    2.30
   3   3  -4   36.00    2.90
   3  -3  -4   29.10    3.40
   3  -3  -4   38.40    4.00
  -3  -3   4   28.90    3.30
  -3   3   3 3202.48   66.69
   3   3  -3 3144.49   67.59
   3   3  -3 3110.89   67.29
   3  -3  -3 3237.68   68.39
  -3  -3   3 3148.68   67.39
   3   3  -2    9.50    1.80
  -3   3   2   12.30    1.90
   3  -3  -2    8.90    1.80
  -3  -3   2   10.20    1.80
  -3  -3   2   13.30    2.00
   3  -3  -2   12.30    1.70
  -3   3   1   74.89    4.00
   3   3  -1   75.59    4.20
   3  -3  -1   83.29    3.40
  -3  -3   1   73.19    3.90
   3  -3  -1   71.49    4.40
  -3  -3   1   77.49    3.70
  -3   3   0   70.69    4.00
   3   3   0   76.49    4.20
  -3  -3   0   74.59    4.10
  -3  -3   0   71.79    3.30
   3  -3   0   71.79    4.40
   3  -3   0   72.79    2.70
   3   3   1  245.88    8.50
  -3   3  -1  254.17    8.70
   3  -3   1  240.98    9.00
  -3  -3  -1  227.38    6.80
  -3  -3  -1  247.08    8.50
   3   3   2  427.26   12.50
  -3   3  -2  420.96   12.60
  -3  -3  -2  407.96   10.40
  -3  -3  -2  413.86   12.60
   3   3   3 1189.78   28.60
  -3   3  -3 1206.58   29.10
  -3  -3  -3 1228.78   26.50
   3  -3   3 1194.18   29.80
  -3   3  -4  908.01   23.50
   3   3   4  918.11   23.00
  -3   3  -4  908.71   19.60
   3   3   4  935.21   21.00
  -3  -3  -4  901.71   24.10
   3  -3   4  921.31   24.60
  -3   3  -5    0.20    0.80
   3   3   5   -0.40    0.80
   3   3   5    0.60    0.80
  -3   3  -5    0.20    0.60
   3  -3   5   -0.30    0.90
  -3  -3  -5    0.70    1.10
   3   3   6    0.80    0.90
  -3   3  -6   -0.90    0.70
  -3   3  -6    1.30    0.90
   3   3   6    1.10    1.10
   3  -3   6    0.70    1.30
  -3  -3  -6    0.50    1.20
  -3   3  -7  107.19    5.10
   3   3   7  107.69    5.30
   3   3   7  112.29    5.90
  -3   3  -7  107.59    6.20
   3  -3   7  105.39    7.00
  -3  -3  -7  105.59    7.00
  -3   3  -8  159.28    6.80
   3   3   8  161.38    7.10
   3   3   8  162.18    7.50
  -3   3  -8  142.19    7.60
  -3  -3  -8  148.99    8.70
   3  -3   8  164.38    9.10
  -3   3  -9  460.15   14.10
   3   3   9  420.36   14.20
   3   3   9  438.56   14.00
  -3   3  -9  425.26   14.90
   3  -3   9  431.46   16.70
  -3  -3  -9  444.46   16.90
   3   3  10  571.54   17.50
  -3   3 -10  566.34   18.30
  -3   3 -10  565.94   17.50
   3   3  10  583.24   17.70
   3  -3  10  578.14   20.70
  -3  -3 -10  580.14   20.70
   3   3  11    5.50    2.20
   3   3  11    7.60    2.30
  -3   3 -11    5.40    2.30
  -3   3 -11    4.70    2.10
  -3  -3 -11    4.90    2.80
   3  -3  11    1.20    2.10
   3   3  12  106.69    6.80
  -3   3 -12  117.59    7.60
  -3   3 -12  105.19    7.30
   3  -3  12  117.89    9.10
  -3  -3 -12  121.59    9.30
  -3   3 -13  621.84   20.30
  -3   3 -13  634.24   21.00
   3   3  13  579.34   19.10
  -3  -3 -13  618.14   23.80
   3  -3  13  612.64   23.30
  -3   3 -14  122.49    8.10
   3  -3  14  127.19   10.30
  -3  -3 -14  104.19   10.90
  -3  -3 -15  267.37   15.90
   3  -3  15  266.37   15.50
  -3  -3 -16    1.90    3.30
   3  -3  16    1.20    3.50
   3  -3  17   68.79    9.90
  -3  -3 -17   57.39    9.20
  -3  -3 -18   88.19   11.70
   3  -3  18   63.09    9.90
   3  -3  19  279.07   18.20
  -3  -3 -19  241.48   17.30
   3  -3  20    8.90    6.40
  -3   4  20  128.69   13.20
  -3  -4  20  141.99   15.70
   3  -4 -20  143.19   18.00
  -3   4  19  230.08   15.00
   3  -4 -19  234.88   17.40
  -3  -4  19  240.38   17.10
  -3   4  18   47.40    7.80
  -3  -4  18   26.70    6.70
   3  -4 -18   45.40    8.90
  -3   4  17  107.39   10.50
  -3  -4  17  113.89   12.40
   3  -4 -17   97.19   11.70
  -3   4  16    3.20    3.20
  -3  -4  16    1.70    3.10
   3  -4 -16    1.00    2.80
  -3   4  15  111.59    9.00
   3   4 -15  124.79    9.50
   3  -4 -15  105.49   11.50
  -3  -4  15  123.59   12.10
  -3   4  14   14.30    4.00
   3   4 -14   23.80    4.80
   3  -4 -14   15.30    4.40
  -3  -4  14   22.90    5.10
   3   4 -13  693.83   23.20
  -3   4  13  708.03   23.50
  -3  -4  13  671.83   25.10
   3  -4 -13  714.93   25.80
  -3   4  12  348.77   14.70
   3   4 -12  346.77   14.50
   3   4 -12  355.46   13.00
   3  -4 -12  349.77   16.20
  -3  -4  12  329.87   15.80
   3   4 -11  168.38    9.30
  -3   4  11  176.98    9.60
  -3  -4  11  163.38   10.40
   3  -4 -11  189.18   11.10
   3   4 -10    7.10    2.40
  -3   4  10    5.00    2.20
  -3   4  10    6.20    1.70
   3   4 -10    7.00    2.10
   3  -4 -10    4.40    2.40
  -3  -4  10    6.10    2.60
  -3   4   9  160.08    8.50
   3   4  -9  166.88    7.90
   3   4  -9  173.98    8.50
  -3   4   9  161.38    6.60
   3  -4  -9  160.38    9.40
  -3  -4   9  144.79    9.00
  -3   4   8  177.68    8.60
  -3   4   8  172.08    6.80
   3   4  -8  153.48    7.60
   3   4  -8  167.08    8.10
  -3  -4   8  167.78    9.20
   3  -4  -8  162.58    9.00
  -3   4   7  360.06   13.10
  -3   4   7  365.06   11.10
   3   4  -7  370.96   12.50
   3   4  -7  346.07   12.40
  -3  -4   7  371.06   13.90
   3  -4  -7  362.96   13.50
   3  -4  -7  365.76   13.70
  -3   4   6  151.68    6.40
   3   4  -6  156.38    7.30
   3   4  -6  169.88    7.60
   3  -4  -6  157.48    7.90
   3  -4  -6  155.58    7.90
  -3  -4   6  152.38    7.90
   3   4  -5  137.79    6.70
  -3   4   5  136.89    6.10
   3   4  -5  136.49    6.50
   3  -4  -5  146.79    7.40
   3  -4  -5  133.79    6.90
  -3  -4   5  132.49    7.10
   3   4  -4    7.70    2.10
  -3   4   4    7.80    1.80
   3   4  -4    9.60    2.00
   3  -4  -4    4.70    1.70
   3  -4  -4    7.10    1.90
  -3  -4   4    5.80    1.90
  -3   4   3  573.44   16.00
   3   4  -3  566.64   16.50
   3  -4  -3  559.44   16.90
  -3  -4   3  565.84   16.30
   3  -4  -3  585.04   15.70
  -3   4   2  383.96   12.00
   3   4  -2  381.46   12.30
   3  -4  -2  372.66   12.70
   3  -4  -2  361.76   10.70
  -3  -4   2  371.26   11.60
  -3   4   1  417.56   13.10
   3   4  -1  427.36   13.30
   3  -4  -1  426.46   11.20
  -3  -4   1  420.86   12.60
  -3  -4   1  440.16   12.40
   3  -4  -1  406.26   13.60
  -3   4   0   91.49    5.20
   3   4   0   91.39    5.20
  -3  -4   0   85.79    4.30
  -3  -4   0   90.19    4.90
   3  -4   0   89.09    3.40
   3  -4   0   93.69    5.60
   3   4   1  240.18    9.30
  -3   4  -1  250.57    9.60
  -3  -4  -1  255.47    8.10
   3  -4   1  254.47   10.10
  -3  -4  -1  271.57    9.50
  -3   4  -2    4.70    1.70
   3   4   2    6.90    1.90
  -3  -4  -2    6.60    1.40
   3  -4   2   12.80    2.80
  -3  -4  -2    9.90    2.10
   3   4   3  567.74   16.40
  -3   4  -3  556.54   16.80
   3  -4   3  559.14   17.60
  -3  -4  -3  565.64   14.50
  -3  -4  -3  553.34   16.80
   3   4   4 1409.56   33.60
  -3   4  -4 1424.06   34.30
   3  -4   4 1344.07   35.10
  -3  -4  -4 1365.76   31.30
  -3  -4  -4 1408.66   34.70
   3   4   5  345.87   10.10
   3   4   5  320.47   11.60
  -3   4  -5  324.77   12.20
   3  -4   5  343.77   13.40
  -3  -4  -5  327.87   12.70
  -3   4  -6  665.73   20.50
  -3   4  -6  715.83   16.50
   3   4   6  689.33   19.90
   3   4   6  739.73   18.40
   3  -4   6  708.63   22.20
  -3  -4  -6  724.03   21.80
   3   4   7  400.26   13.50
   3   4   7  383.86   12.10
  -3   4  -7  388.96   14.10
  -3   4  -7  404.96   11.00
   3  -4   7  396.56   15.50
  -3  -4  -7  370.96   14.90
   3   4   8   38.60    4.50
  -3   4  -8   47.80    3.50
   3   4   8   48.30    3.90
  -3   4  -8   45.00    5.20
   3  -4   8   47.60    6.10
  -3  -4  -8   44.30    5.60
   3   4   9    3.00    1.70
   3   4   9   11.80    2.60
  -3   4  -9    3.80    2.10
   3  -4   9    5.50    2.50
  -3  -4  -9    4.90    2.40
  -3   4 -10    6.90    2.50
   3   4  10    5.40    2.10
   3   4  10    6.30    2.20
  -3  -4 -10    7.50    3.10
   3  -4  10    5.90    2.90
   3   4  11  660.63   20.30
  -3   4 -11  652.93   21.50
   3   4  11  660.83   20.50
   3  -4  11  704.03   24.70
  -3  -4 -11  702.03   24.60
  -3   4 -12  250.77   11.90
   3   4  12  234.88   10.80
  -3  -4 -12  228.38   13.40
   3  -4  12  218.88   13.20
  -3   4 -13  480.95   18.00
   3  -4  13  472.15   20.80
  -3  -4 -13  484.25   21.10
  -3   4 -14   37.10    5.50
   3  -4  14   27.40    5.80
  -3  -4 -14   29.60    6.10
   3  -4  15   35.90    6.90
  -3  -4 -15   46.10    8.00
  -3  -4 -16   71.59   10.30
   3  -4  16   52.69    8.80
  -3  -4 -17   72.69   10.50
   3  -4  17   69.19   10.10
   3  -4  18   33.10    8.20
  -3  -4 -18   29.50    7.80
   3  -4  19  178.18   17.30
   3  -5 -19   71.19   11.10
  -3  -5  19   88.39   12.00
  -3   5  18   12.40    4.50
  -3  -5  18    5.50    4.60
   3  -5 -18    9.80    5.40
  -3   5  17   66.69    8.80
   3  -5 -17   52.69    9.00
  -3  -5  17   50.29    8.70
  -3   5  16  288.57   15.20
   3  -5 -16  291.17   17.50
  -3  -5  16  271.77   16.90
  -3   5  15   45.00    6.80
  -3  -5  15   50.99    8.30
   3  -5 -15   39.20    7.10
  -3   5  14   48.50    6.60
  -3  -5  14   35.40    6.60
   3  -5 -14   20.70    5.60
  -3   5  13    6.00    2.90
   3  -5 -13    4.50    3.30
  -3  -5  13    4.80    3.20
  -3   5  12  206.18   11.10
   3   5 -12  206.28   10.80
   3   5 -12  202.48   10.00
  -3  -5  12  184.98   12.00
   3  -5 -12  178.28   11.90
  -3   5  11   55.69    6.30
   3   5 -11   73.19    7.10
   3   5 -11   64.89    6.60
  -3  -5  11   59.69    7.40
   3  -5 -11   62.99    7.60
  -3   5  10  603.84   17.20
  -3   5  10  601.24   20.00
   3   5 -10  581.34   19.10
   3   5 -10  610.64   19.20
  -3  -5  10  574.74   21.50
   3  -5 -10  585.54   21.40
   3   5  -9    0.70    1.50
   3   5  -9    3.30    1.90
  -3   5   9    1.20    1.70
  -3   5   9    2.20    1.50
  -3  -5   9    6.50    2.90
   3  -5  -9    1.70    2.00
   3   5  -8  567.14   18.10
  -3   5   8  562.74   18.40
  -3   5   8  543.25   16.20
   3   5  -8  560.44   17.50
  -3  -5   8  547.65   19.60
   3  -5  -8  581.54   19.60
   3   5  -7    7.10    2.20
  -3   5   7   11.30    2.40
   3   5  -7   12.70    2.70
  -3  -5   7    5.90    2.60
   3  -5  -7   14.20    3.30
   3  -5  -7   13.60    3.10
   3   5  -6   19.20    3.30
   3   5  -6   18.70    3.10
  -3   5   6   14.50    2.50
   3  -5  -6   15.60    3.10
  -3  -5   6   17.90    3.40
   3  -5  -6   19.30    3.50
   3   5  -5   36.80    4.50
   3   5  -5   31.10    3.80
  -3   5   5   35.30    3.90
  -3  -5   5   31.60    4.30
   3  -5  -5   25.50    3.70
   3  -5  -5   40.00    5.00
  -3   5   4 1503.75   35.60
   3   5  -4 1473.95   36.50
  -3  -5   4 1473.95   34.20
  -3  -5   4 1483.35   36.60
   3  -5  -4 1439.16   36.80
  -3   5   3  392.26   13.10
   3   5  -3  370.06   13.30
  -3  -5   3  387.26   12.00
  -3  -5   3  378.86   13.10
   3  -5  -3  374.46   13.70
   3  -5  -3  393.06   12.20
  -3   5   2  911.31   24.00
  -3  -5   2  892.91   23.40
   3  -5  -2  860.71   21.90
   3  -5  -2  908.41   25.10
  -3   5   1   44.60    4.80
   3   5  -1   35.10    4.00
   3  -5  -1   41.30    2.80
  -3  -5   1   39.70    4.00
   3  -5  -1   44.60    5.10
  -3  -5   1   26.90    3.30
  -3   5   0  456.45   15.10
   3   5   0  442.56   14.90
   3  -5   0  457.45   11.60
  -3  -5   0  454.25   13.70
   3  -5   0  474.55   15.80
  -3  -5   0  473.75   14.30
  -3   5  -1  339.47   12.50
   3   5   1  350.76   12.60
  -3  -5  -1  336.27   11.80
   3  -5   1  337.37    8.30
   3  -5   1  341.17   13.00
  -3  -5  -1  337.17   10.90
  -3   5  -2 2034.90   48.50
   3   5   2 2044.00   48.30
  -3  -5  -2 2108.29   48.10
  -3  -5  -2 2079.79   46.00
   3  -5   2 2110.39   49.80
   3   5   3  312.07   11.80
  -3   5  -3  305.37   12.10
   3  -5   3  342.37   13.40
  -3  -5  -3  303.97   11.90
  -3  -5  -3  312.17   10.20
  -3   5  -4  501.95   17.00
   3   5   4  519.95   16.60
  -3  -5  -4  528.15   17.30
  -3  -5  -4  506.45   14.50
   3  -5   4  529.95   18.10
   3   5   5   49.99    5.20
  -3   5  -5   57.89    5.90
  -3  -5  -5   62.69    6.50
  -3  -5  -5   60.09    4.10
   3  -5   5   43.20    5.60
   3   5   6   -1.10    1.00
  -3   5  -6    0.30    1.50
   3   5   6    0.80    1.30
   3  -5   6    0.60    1.50
  -3  -5  -6    1.00    1.70
  -3   5  -7  131.39    8.00
   3   5   7  134.49    7.60
   3   5   7  135.69    6.50
  -3  -5  -7  139.39    8.90
   3  -5   7  141.29    9.10
  -3   5  -8  494.35   18.20
   3   5   8  551.74   17.80
   3   5   8  540.95   16.10
  -3  -5  -8  566.84   20.30
   3  -5   8  551.94   20.50
  -3   5  -9   16.10    3.50
   3   5   9   17.90    3.50
   3  -5   9   18.20    4.30
  -3  -5  -9   13.90    3.80
   3   5  10    5.70    2.20
  -3   5 -10    3.60    2.30
  -3  -5 -10    4.00    2.80
   3  -5  10    2.50    2.50
  -3   5 -11   18.00    4.10
   3   5  11   10.60    2.90
  -3  -5 -11    7.50    3.40
   3  -5  11   11.40    4.00
   3   5  12  143.09    8.80
  -3   5 -12  142.79    9.50
   3  -5  12  162.28   11.60
  -3  -5 -12  161.48   11.60
  -3   5 -13  102.89    8.40
   3  -5  13  132.09   10.90
  -3  -5 -13  122.89   12.20
  -3   5 -14  220.58   12.20
   3  -5  14  201.98   14.10
  -3  -5 -14  204.98   14.10
   3  -5  15  155.68   14.70
  -3  -5 -15  154.58   14.80
   3  -5  16   43.40    8.40
  -3  -5 -16   48.40    8.80
  -3  -5 -17    0.50    3.70
   3  -5  17    2.30    4.30
   3  -5  18   12.40    5.80
  -3  -5 -18    8.30    6.00
   3  -6 -18  100.99   12.80
  -3  -6  18   84.39   12.00
  -3  -6  17    2.10    4.20
   3  -6 -17    0.00    3.60
  -3   6  16    9.90    4.10
  -3  -6  16   13.10    5.10
   3  -6 -16    4.90    4.10
  -3   6  15   -0.80    2.80
   3  -6 -15    2.50    3.50
  -3  -6  15   -0.70    3.40
  -3   6  14  522.35   20.80
  -3  -6  14  551.64   24.30
   3  -6 -14  565.74   24.10
  -3   6  13   88.59    9.00
   3   6 -13   86.19    8.30
   3  -6 -13   63.59    8.60
  -3  -6  13   75.59    9.70
   3   6 -12  689.13   22.50
  -3   6  12  637.24   22.90
  -3  -6  12  683.73   26.00
   3  -6 -12  694.73   25.80
   3   6 -11   53.59    6.40
  -3   6  11   52.59    6.50
   3  -6 -11   55.39    7.50
  -3  -6  11   53.99    7.60
  -3   6  10   51.39    6.20
   3   6 -10   35.70    5.30
  -3   6  10   48.40    5.10
   3  -6 -10   34.70    5.80
  -3  -6  10   53.29    7.30
   3   6  -9    8.10    2.60
  -3   6   9    8.80    2.50
  -3   6   9    6.80    2.50
   3  -6  -9    9.20    3.20
  -3  -6   9   11.30    3.90
   3   6  -8    3.60    2.10
  -3   6   8    1.60    1.60
   3   6  -8   -0.30    1.30
   3  -6  -8    0.90    1.70
  -3  -6   8    2.90    2.30
   3  -6  -8    2.10    2.10
   3   6  -7   14.20    2.90
   3   6  -7   18.60    3.80
  -3   6   7   16.90    3.20
  -3  -6   7   13.10    3.40
   3  -6  -7   14.20    3.20
   3  -6  -7   16.90    3.60
   3   6  -6  347.17   13.90
  -3   6   6  372.56   13.20
  -3  -6   6  326.37   14.20
  -3  -6   6  354.66   11.90
   3  -6  -6  366.16   14.40
   3  -6  -6  349.17   13.80
  -3   6   5   72.59    5.40
   3   6  -5   73.99    5.90
  -3  -6   5   74.29    6.10
   3  -6  -5   71.19    5.40
   3  -6  -5   50.69    5.80
  -3  -6   5   69.09    4.60
   3   6  -4   14.40    3.10
  -3   6   4   15.60    3.20
   3  -6  -4   13.60    2.80
   3  -6  -4   19.60    3.70
  -3  -6   4   25.50    4.20
  -3  -6   4   13.40    2.60
   3   6  -3    2.20    1.60
  -3   6   3    5.00    2.00
   3  -6  -3   -1.00    1.00
   3  -6  -3    0.80    1.30
  -3  -6   3    0.10    1.10
  -3  -6   3   -0.90    1.10
   3   6  -2 1238.08   33.60
  -3   6   2 1335.57   33.70
  -3  -6   2 1268.17   32.70
   3  -6  -2 1281.67   34.30
  -3  -6   2 1295.57   31.40
   3  -6  -2 1283.77   30.60
  -3   6   1  291.07   12.10
   3   6  -1  294.77   12.20
  -3  -6   1  308.97   11.50
   3  -6  -1  297.67    9.60
   3  -6  -1  298.37   12.70
   3   6   0 1200.88   32.10
  -3   6   0 1186.08   32.00
  -3  -6   0 1175.18   30.20
  -3  -6   0 1235.18   30.60
   3  -6   0 1253.97   29.60
   3  -6   0 1204.28   32.80
   3   6   1   20.00    3.50
  -3   6  -1   16.50    3.20
   3  -6   1   22.90    3.90
  -3  -6  -1   23.40    3.30
  -3  -6  -1   26.00    3.70
  -3   6  -2    3.50    1.90
   3   6   2    5.50    2.10
  -3  -6  -2    6.60    1.90
   3  -6   2    4.50    2.30
  -3  -6  -2    4.50    2.00
   3   6   3   90.59    6.30
  -3   6  -3   84.49    6.40
  -3  -6  -3   90.89    5.40
   3  -6   3   90.39    7.10
  -3  -6  -3   82.99    6.20
  -3   6  -4 1216.78   33.80
   3   6   4 1234.48   33.10
   3  -6   4 1232.58   34.90
  -3  -6  -4 1255.27   30.60
  -3  -6  -4 1288.17   33.70
   3   6   5  196.58    9.80
  -3   6  -5  200.88   10.40
   3  -6   5  204.58   11.20
  -3  -6  -5  195.68   10.30
  -3  -6  -5  199.18    8.50
  -3   6  -6  849.02   25.90
   3   6   6  849.22   22.70
   3   6   6  833.32   24.80
  -3  -6  -6  864.41   26.40
   3  -6   6  866.41   27.60
   3   6   7    4.30    2.10
  -3   6  -7   10.70    3.10
  -3  -6  -7   11.70    3.60
   3  -6   7    6.90    3.10
  -3   6  -8   19.40    4.00
   3   6   8   25.10    4.20
   3  -6   8   24.20    4.90
  -3  -6  -8   19.30    4.40
   3   6   9   50.89    5.90
  -3   6  -9   57.49    6.90
   3  -6   9   62.99    7.90
  -3  -6  -9   65.09    7.90
   3   6  10  527.55   18.70
  -3   6 -10  534.95   20.10
  -3  -6 -10  566.84   22.30
   3  -6  10  534.65   22.20
  -3   6 -11    8.70    3.20
   3   6  11   10.30    3.10
   3  -6  11    6.20    3.60
  -3  -6 -11   10.90    4.00
   3   6  12  206.48   11.00
  -3   6 -12  198.18   11.70
   3  -6  12  199.48   13.50
  -3  -6 -12  196.38   13.40
  -3   6 -13   90.39    9.20
  -3  -6 -13   92.79   11.30
   3  -6  13   73.39   10.00
  -3   6 -14   68.89    8.20
  -3  -6 -14   47.40    8.40
   3  -6  14   63.09    9.60
  -3  -6 -15    0.40    3.60
   3  -6  15   -0.40    3.50
  -3  -6 -16  113.99   13.80
   3  -6  16  100.49   12.90
  -3  -6 -17    4.70    4.90
   3  -6  17    3.70    5.00
   3  -7 -17   98.99   13.00
  -3  -7  17  130.59   14.70
  -3  -7  16  148.79   15.50
   3  -7 -16  162.38   15.50
  -3  -7  15   50.59    9.00
   3  -7 -15   47.40    8.70
  -3   7  14   85.39   10.50
  -3  -7  14   84.19   10.90
   3  -7 -14   70.69    9.80
   3   7 -13   58.29    7.30
  -3   7  13   46.70    6.90
  -3  -7  13   53.09    8.60
   3  -7 -13   46.40    8.20
   3   7 -12  243.78   12.70
  -3   7  12  228.98   12.60
  -3  -7  12  211.18   14.00
   3  -7 -12  230.88   14.40
  -3   7  11  201.18   11.50
   3   7 -11  184.98   11.00
   3  -7 -11  215.08   13.20
  -3  -7  11  182.68   12.50
   3   7 -10  418.76   17.10
  -3   7  10  376.06   15.90
  -3   7  10  411.36   16.70
   3  -7 -10  406.46   18.10
  -3  -7  10  387.16   18.40
  -3   7   9    2.60    2.00
  -3   7   9    6.30    2.80
   3   7  -9    1.00    2.10
  -3  -7   9    1.10    2.50
   3  -7  -9   -0.70    2.10
  -3   7   8   41.50    5.20
   3   7  -8   47.40    6.00
  -3  -7   8   35.70    5.80
   3  -7  -8   50.39    6.60
   3  -7  -8   47.60    6.40
   3   7  -7    1.30    2.00
  -3   7   7   -0.90    1.40
   3  -7  -7   -0.60    1.80
  -3  -7   7   -0.50    1.90
   3  -7  -7    5.10    2.60
   3   7  -6    0.20    1.70
  -3   7   6    1.10    1.60
   3  -7  -6    0.20    1.70
  -3  -7   6   -0.90    1.70
   3  -7  -6    1.30    1.80
  -3   7   5  743.13   22.50
   3   7  -5  698.93   23.20
   3  -7  -5  729.03   23.40
  -3  -7   5  732.63   23.50
   3  -7  -5  652.33   21.40
   3   7  -4  352.26   15.00
  -3   7   4  376.06   14.70
   3  -7  -4  381.66   15.50
   3  -7  -4  395.06   13.90
  -3  -7   4  368.26   15.00
  -3   7   3  853.21   25.20
   3   7  -3  841.32   25.70
   3  -7  -3  809.32   22.90
  -3  -7   3  855.71   25.20
   3  -7  -3  809.32   25.60
  -3  -7   3  825.72   22.50
  -3   7   2    3.10    2.00
   3   7  -2    3.20    2.30
  -3  -7   2    2.80    1.70
  -3  -7   2    5.60    2.20
   3  -7  -2    1.10    1.70
   3   7  -1  227.98   11.30
  -3   7   1  231.18   11.30
  -3  -7   1  222.18   10.30
  -3  -7   1  225.18    9.70
   3  -7  -1  225.88   11.50
   3   7   0  330.87   14.00
  -3   7   0  320.37   13.90
   3  -7   0  343.37   14.60
  -3  -7   0  340.07   12.90
  -3   7  -1    9.80    3.00
   3   7   1    7.50    2.80
   3  -7   1   10.30    3.10
  -3  -7  -1    7.60    2.40
  -3  -7  -1    5.40    2.30
   3   7   2  173.28    9.70
  -3   7  -2  188.08   10.40
   3  -7   2  180.48   10.60
  -3  -7  -2  183.28    8.80
  -3  -7  -2  195.08    9.70
  -3   7  -3   63.99    6.90
   3   7   3   59.19    6.50
  -3  -7  -3   73.99    7.40
   3  -7   3   70.09    7.70
  -3  -7  -3   71.29    5.40
   3   7   4 1195.78   33.30
  -3   7  -4 1197.18   33.90
   3  -7   4 1171.58   34.90
  -3  -7  -4 1203.88   30.70
  -3  -7  -4 1212.78   33.30
  -3   7  -5  204.18   11.20
   3   7   5  181.88   10.10
  -3  -7  -5  195.78   10.90
  -3  -7  -5  185.78   11.50
   3  -7   5  201.48   11.90
  -3   7  -6   51.09    7.00
   3   7   6   54.39    6.50
   3  -7   6   43.70    6.60
  -3  -7  -6   58.89    7.20
  -3   7  -7   61.39    7.40
   3   7   7   51.49    6.40
  -3  -7  -7   53.69    7.10
   3  -7   7   48.80    6.90
   3   7   8  402.76   16.00
  -3   7  -8  409.06   17.30
   3  -7   8  382.26   18.20
  -3  -7  -8  396.56   17.70
   3   7   9  228.58   11.90
  -3   7  -9  254.07   13.40
   3  -7   9  245.28   14.50
  -3  -7  -9  266.07   14.50
  -3   7 -10   96.19    9.90
   3   7  10   85.29    8.40
  -3  -7 -10  107.09   11.20
   3  -7  10   87.09   10.30
  -3   7 -11   -1.20    2.10
   3   7  11   -2.40    1.80
   3  -7  11   -0.50    2.40
  -3  -7 -11    1.40    3.20
  -3   7 -12    5.00    3.40
  -3  -7 -12    8.80    4.40
   3  -7  12    9.80    4.70
  -3   7 -13   58.09    8.00
   3  -7  13   51.09    8.70
  -3  -7 -13   50.49    8.50
  -3   7 -14  206.28   13.40
   3  -7  14  185.18   14.90
  -3  -7 -14  252.87   16.60
   3  -7  15    5.90    4.90
  -3  -7 -15   10.80    5.20
   3  -7  16   83.59   13.80
  -3  -7 -16   71.99   11.50
   3  -8 -16    5.60    5.60
  -3  -8  16    6.40    5.90
   3  -8 -15   37.20    8.10
  -3  -8  15   44.00    8.80
   3  -8 -14   74.29   10.30
  -3  -8  14   65.49   10.50
   3   8 -13  288.27   15.20
   3  -8 -13  303.07   17.50
  -3  -8  13  291.77   17.90
   3   8 -12   23.40    5.40
  -3  -8  12   34.80    7.40
   3  -8 -12   31.30    6.70
  -3   8  11  295.37   14.60
   3   8 -11  281.37   14.60
  -3  -8  11  266.67   16.10
   3  -8 -11  279.87   15.80
   3   8 -10  119.29    9.30
  -3   8  10  108.89    8.80
   3  -8 -10  112.79   10.70
  -3  -8  10  100.19   11.10
  -3   8   9  112.89    8.90
   3   8  -9  113.69   10.80
  -3   8   9   96.39    7.50
  -3  -8   9  100.39   10.40
   3  -8  -9  119.39    9.20
   3  -8  -9  110.79    9.20
  -3   8   8  208.18   11.00
   3   8  -8  178.28   11.30
   3  -8  -8  199.28   11.90
   3  -8  -8  204.28   11.90
  -3  -8   8  190.18   12.40
  -3   8   7  617.94   21.30
   3   8  -7  600.14   22.50
  -3  -8   7  641.74   23.60
   3  -8  -7  631.54   22.10
   3  -8  -7  628.04   22.60
   3   8  -6  116.89    9.00
  -3   8   6  131.19    8.70
  -3  -8   6  128.79    9.50
   3  -8  -6  134.49    9.40
   3   8  -5   42.00    6.30
  -3   8   5   26.00    4.70
  -3  -8   5   36.40    5.90
   3  -8  -5   35.10    5.80
   3   8  -4   10.30    3.40
  -3   8   4   13.60    3.70
  -3  -8   4   13.60    3.80
   3  -8  -4   10.70    3.50
  -3   8   3  246.08   12.60
   3   8  -3  283.27   13.80
   3  -8  -3  287.97   13.90
  -3  -8   3  296.37   13.40
   3   8  -2   43.80    6.00
  -3   8   2   45.40    5.90
   3  -8  -2   44.90    6.30
  -3  -8   2   48.40    6.00
   3   8  -1  522.25   19.60
  -3   8   1  509.15   19.30
   3  -8  -1  505.35   19.60
  -3  -8   1  484.85   17.80
   3   8   0   36.60    5.50
  -3   8   0   43.60    6.20
  -3  -8   0   48.60    5.60
   3  -8   0   41.10    6.10
  -3  -8   0   48.40    5.70
  -3   8  -1  110.79    8.50
   3   8   1  132.79    9.10
   3  -8   1  130.79    9.40
  -3  -8  -1  128.79    8.20
   3   8   2    1.00    1.80
  -3   8  -2   -0.50    1.80
   3  -8   2   -0.60    2.10
  -3  -8  -2    0.70    2.10
  -3  -8  -2   -0.80    1.60
   3   8   3   60.49    7.10
  -3   8  -3   55.19    7.00
  -3  -8  -3   80.09    7.60
   3  -8   3   66.69    8.40
   3   8   4   34.80    5.60
  -3   8  -4   30.10    5.20
   3  -8   4   39.00    6.30
  -3  -8  -4   31.50    5.30
   3   8   5  436.76   17.60
  -3   8  -5  414.76   18.10
  -3  -8  -5  415.96   17.50
   3  -8   5  433.56   19.10
  -3   8  -6    3.80    2.90
   3   8   6    2.60    2.30
  -3  -8  -6   -1.30    2.20
   3  -8   6    5.90    3.30
   3   8   7    5.70    2.90
  -3   8  -7   12.10    4.00
   3  -8   7    6.70    3.90
  -3  -8  -7   12.50    4.20
  -3   8  -8   40.90    6.70
   3   8   8   33.50    5.60
   3  -8   8   30.70    6.10
  -3  -8  -8   42.20    6.90
   3   8   9   85.19    8.90
  -3   8  -9   64.09    8.20
  -3  -8  -9   73.39    9.00
   3  -8   9   58.79    8.90
   3   8  10   89.69    9.00
  -3   8 -10   74.49    8.90
  -3  -8 -10   81.49   10.00
   3  -8  10   64.39    9.40
  -3   8 -11  430.06   19.50
   3   8  11  422.86   17.90
  -3  -8 -11  453.45   21.40
   3  -8  11  389.86   20.80
  -3   8 -12   30.40    6.20
   3  -8  12   27.80    6.90
  -3  -8 -12   26.40    6.60
  -3   8 -13   91.59   10.40
  -3  -8 -13   88.79   11.60
   3  -8  13   79.19   11.50
  -3   8 -14    1.70    3.60
   3  -8  14    8.30    5.10
  -3  -8 -14    1.60    4.40
   3  -9 -15  176.78   17.20
  -3  -9  14   -2.10    4.00
   3  -9 -14    0.80    4.10
   3   9 -13    6.50    4.30
  -3  -9  13   11.60    5.20
   3  -9 -13    8.00    4.80
   3   9 -12    4.50    3.60
  -3  -9  12    2.50    4.00
   3  -9 -12   13.70    5.00
   3   9 -11  452.45   20.10
  -3  -9  11  430.06   21.40
   3  -9 -11  384.66   20.80
   3   9 -10    0.20    2.90
  -3  -9  10    1.10    3.10
  -3   9   9  320.97   14.90
   3   9  -9  295.47   15.80
  -3  -9   9  303.07   17.10
   3  -9  -9  322.57   16.40
  -3   9   8    2.80    2.80
   3   9  -8    0.30    2.50
   3  -9  -8    1.90    3.20
  -3  -9   8    2.30    3.00
   3   9  -7  115.59   11.00
  -3   9   7  122.69    9.10
   3  -9  -7  132.79   10.10
  -3  -9   7  124.09   10.20
  -3   9   6   -0.50    2.00
   3   9  -6    3.30    3.00
   3  -9  -6    5.10    3.10
  -3  -9   6    0.30    2.40
  -3   9   5  184.78   11.30
   3   9  -5  187.38   12.10
   3  -9  -5  183.08   11.80
  -3  -9   5  159.08   10.90
  -3   9   4   24.20    5.00
   3   9  -4   16.10    4.50
  -3  -9   4   14.40    4.20
   3  -9  -4   22.30    5.10
   3   9  -3  227.88   13.10
  -3   9   3  205.38   12.10
   3  -9  -3  219.38   12.70
  -3  -9   3  220.98   12.30
  -3   9   2   16.50    4.30
   3   9  -2   24.40    5.20
   3  -9  -2   21.00    5.20
  -3  -9   2   19.00    4.40
   3   9  -1  106.29   10.30
  -3   9   1  106.19   10.40
  -3  -9   1  103.09    8.10
   3  -9  -1  103.29   10.40
  -3   9   0   -0.40    2.00
   3   9   0   -0.20    2.00
   3  -9   0   -0.30    2.20
  -3  -9   0   -0.60    2.10
  -3   9  -1  635.44   24.10
   3   9   1  675.53   24.40
   3  -9   1  697.93   25.30
   3   9   2    0.50    2.20
  -3   9  -2    0.70    2.10
   3  -9   2    0.40    2.20
   3   9   3 1153.08   34.90
  -3   9  -3 1116.59   35.30
   3  -9   3 1152.78   36.30
   3   9   4   42.10    6.70
  -3   9  -4   30.50    5.80
  -3  -9  -4   47.30    6.70
   3  -9   4   46.30    7.50
   3   9   5   99.99    9.80
  -3   9  -5   93.49    9.80
  -3  -9  -5   99.09    9.90
   3  -9   5   87.19   10.20
   3   9   6    1.80    2.90
  -3   9  -6    0.90    2.40
   3  -9   6    2.40    3.10
  -3  -9  -6    0.40    2.60
  -3   9  -7  123.99   12.10
   3   9   7  170.78   11.10
   3  -9   7  165.18   12.70
  -3  -9  -7  170.98   12.10
  -3   9  -8   89.89   10.30
   3   9   8   94.29    9.60
  -3  -9  -8  104.39   11.00
   3  -9   8   83.79   10.70
   3   9   9   63.39    7.90
  -3   9  -9   79.79    9.70
  -3  -9  -9   89.19   10.60
   3  -9   9   74.89   10.50
  -3   9 -10    0.80    3.50
   3   9  10    0.50    2.90
   3  -9  10    4.90    3.90
  -3  -9 -10    0.60    3.30
   3   9  11    3.60    5.40
  -3   9 -11    0.10    3.20
   3  -9  11   10.50    5.20
  -3  -9 -11   -0.70    3.20
  -3   9 -12    6.60    4.20
   3  -9  12    9.80    5.10
  -3  -9 -12    8.60    5.20
  -3   9 -13  288.97   17.00
  -3  -9 -13  272.87   18.30
  -3   9 -14   18.60    6.20
   3  10 -13   97.19   11.70
   3  10 -12  154.18   14.30
  -3 -10  12  131.99   14.30
   3  10 -11    3.90    4.30
  -3 -10  11    3.40    4.20
   3  10 -10   31.00    6.90
  -3 -10  10   24.50    6.40
   3  10  -9   15.50    5.10
  -3 -10   9   14.50    5.60
  -3  10   8  217.78   12.90
   3  10  -8  185.18   13.30
  -3 -10   8  191.68   13.70
   3  10  -7   88.59   10.60
  -3  10   7  105.69   10.70
  -3 -10   7  110.09   11.80
   3 -10  -7  104.49   11.10
  -3  10   6   57.09    8.10
   3  10  -6   50.49    8.00
  -3 -10   6   61.19    8.50
   3 -10  -6   67.69    9.00
  -3  10   5   37.20    6.70
   3  10  -5   18.60    5.20
  -3 -10   5   33.40    6.50
   3 -10  -5   36.10    6.70
   3  10  -4   -0.90    2.50
  -3  10   4   -0.10    2.70
   3 -10  -4   -0.70    3.10
  -3 -10   4    1.70    3.40
   3  10  -3  116.89   11.30
  -3  10   3  111.19   11.00
  -3 -10   3  109.59   10.80
   3 -10  -3  113.09   11.50
   3  10  -2   90.59    9.90
  -3  10   2  107.59   10.80
   3 -10  -2  106.79   11.40
  -3  10   1  345.87   17.20
   3  10  -1  351.56   17.60
   3 -10  -1  351.76   17.80
   3  10   0  141.69   10.90
  -3  10   0  146.09   11.00
   3 -10   0  148.59   11.60
  -3  10  -1  294.27   15.90
   3  10   1  280.57   15.50
   3 -10   1  283.37   16.10
  -3  10  -2   26.70    5.70
   3  10   2   24.00    5.60
   3 -10   2   15.20    4.90
  -3  10  -3   24.20    5.70
   3  10   3   21.50    5.10
   3 -10   3   15.10    4.90
   3  10   4   15.10    4.90
  -3  10  -4   19.90    5.20
   3 -10   4   13.00    4.70
  -3  10  -5  150.08   11.70
   3  10   5  137.39   11.00
   3 -10   5  147.99   12.20
  -3  10  -6   22.70    6.20
   3  10   6   22.10    5.40
   3 -10   6   17.20    5.70
   3  10   7   82.89    9.60
  -3  10  -7   96.49   11.00
   3 -10   7   98.69   12.10
  -3  10  -8   20.20    5.90
   3  10   8   19.30    5.40
   3 -10   8   22.20    5.90
  -3  10  -9   13.90    5.60
   3  10   9   23.10    6.20
  -3 -10  -9   23.00    6.50
   3 -10   9   28.20    7.10
  -3  10 -10   58.39    9.30
   3  10  10   71.79    9.40
   3 -10  10   90.69   12.00
  -3 -10 -10   54.39    9.20
  -3  10 -11  202.98   14.70
  -3 -10 -11  162.28   15.90
  -3 -10 -12   93.59   12.20
  -3 -11  10  293.97   18.90
   3  11  -9   31.30    7.00
  -3 -11   9   30.10    7.40
   3  11  -8   13.40    5.40
  -3  11   8   12.60    4.90
  -3 -11   8   28.50    7.10
  -3  11   7   31.80    6.90
   3  11  -7   37.60    7.70
  -3 -11   7   52.29    8.60
   3  11  -6   24.60    6.50
  -3  11   6   27.50    6.60
  -3 -11   6   18.30    6.90
   3  11  -5   37.80    7.40
  -3  11   5   58.89    8.90
   3 -11  -5   49.80   10.20
   3  11  -4  268.67   16.10
  -3  11   4  272.87   15.60
   3 -11  -4  209.28   14.40
   3  11  -3    3.20    3.40
  -3  11   3    1.40    3.40
   3 -11  -3    4.20    4.30
  -3  11   2   47.30    7.80
   3  11  -2   56.89    8.80
   3 -11  -2   52.09    8.50
  -3  11   1   -0.50    3.00
   3  11  -1    0.30    3.10
   3 -11  -1    1.50    3.40
   3  11   0  123.89   12.70
  -3  11   0  137.39   13.10
   3 -11   0  125.79   12.80
   3  11   1   -2.70    2.90
  -3  11  -1    1.60    3.50
   3 -11   1    2.10    3.60
  -3  11  -2  276.07   16.50
   3  11   2  295.57   16.80
   3 -11   2  305.37   17.70
  -3  11  -3   56.59    8.80
   3  11   3   52.59    8.60
   3 -11   3   53.99    8.90
  -3  11  -4  115.49   12.50
   3  11   4   88.99   10.50
   3 -11   4  131.39   13.80
   3  11   5   32.70    6.90
  -3  11  -5   35.20    7.20
   3 -11   5   23.90    6.10
   3  11   6   30.90    6.80
  -3  11  -6   21.80    6.40
   3 -11   6   17.20    6.00
  -3  11  -7    9.10    5.20
   3  11   7    2.30    4.00
   3 -11   7    1.90    4.70
   3  11   8  183.18   13.50
   3  11   9    5.30    4.50
  -3  12   3   34.90   11.20
  -3  12   2  159.68   21.80
   3 -12  -1   18.20    6.20
   3 -12   0  230.68   16.40
   3 -12   1    0.00    4.50
   3 -12   2   18.10    6.70
   3 -12   3    1.60    4.10
   4   0 -21   -1.00    3.50
  -4   0  21    4.00    4.20
   4   0 -20  150.58   14.90
  -4   0  20  126.99   13.40
   4   0 -19    2.00    3.30
  -4   0  19    1.40    3.10
   4   0 -18   49.50    8.20
  -4   0  18   48.10    7.80
  -4   0  17   -1.00    2.20
   4   0 -17    0.30    2.50
   4   0 -16  240.08   14.20
  -4   0  16  213.38   13.00
  -4   0  15    0.10    2.00
   4   0 -15   -2.40    1.90
  -4   0  14 1202.88   35.90
   4   0 -14 1289.57   37.30
   4   0 -13    2.80    2.00
  -4   0  13    0.00    2.00
  -4   0  12  286.47   12.90
   4   0 -12  291.37   13.60
   4   0 -11    0.60    1.40
  -4   0  11    0.60    1.40
   4   0 -10   34.40    4.70
  -4   0  10   36.50    4.70
   4   0  -9   -1.30    1.00
  -4   0   9   -0.30    0.90
   4   0  -8   24.20    3.60
  -4   0   8   32.80    4.00
  -4   0   7    1.10    1.10
   4   0  -7    1.30    1.20
   4   0  -6   58.39    4.20
  -4   0   6   59.39    4.00
   4   0  -5    0.40    0.90
  -4   0   5    0.00    0.60
   4   0  -4 4399.76   91.49
  -4   0   4 4405.86   90.59
   4   0  -4 4340.57   87.69
  -4   0   3    1.00    0.60
   4   0  -3    0.40    0.40
   4   0  -3   -0.40    0.60
   4   0  -2 2171.68   45.50
  -4   0   2 2065.89   44.30
   4   0  -1    3.40    0.80
   4   0  -1    1.90    0.90
   4   0   0 2568.64   50.89
   4   0   0 2443.86   52.09
   4   0   0 2412.76   51.69
   4   0   1    0.20    0.50
  -4   0  -1    0.10    0.60
   4   0   1    0.90    0.70
   4   0   2 4167.68   83.79
   4   0   2 3998.00   84.99
  -4   0  -2 4162.28   84.59
   4   0   3    1.90    0.70
   4   0   3    0.10    0.60
  -4   0  -3    1.00    0.70
   4   0   4 2313.37   50.89
  -4   0  -4 2373.76   50.79
   4   0   5    0.00    0.70
  -4   0  -5    0.50    0.80
   4   0   5    0.40    0.60
   4   0   6  850.21   22.00
   4   0   6  859.21   21.90
  -4   0  -6  875.51   22.60
  -4   0  -7   -0.30    1.00
   4   0   7    1.10    1.10
   4   0   7   -0.30    0.90
   4   0   8 2030.30   47.20
  -4   0  -8 2101.19   48.20
   4   0   8 1995.10   46.50
   4   0   9    0.80    1.10
  -4   0  -9    0.10    1.30
   4   0   9   -0.50    1.20
   4   0  10 1731.83   42.40
   4   0  10 1843.22   44.30
  -4   0 -10 1824.32   44.70
  -4   0 -11   -1.20    1.50
   4   0  11   -1.50    1.00
   4   0  11    1.30    1.70
  -4   0 -12    1.20    2.00
   4   0  12    2.00    2.10
   4   0  12   -1.10    1.30
   4   0  13   -1.30    1.80
   4   0  13   -1.60    1.40
  -4   0 -13   -1.40    1.80
  -4   0 -14  144.09   10.20
   4   0  14  158.08    8.60
   4   0  14  137.49    9.60
  -4   0 -15    0.70    2.30
   4   0  15    0.90    2.60
  -4   0 -16   24.90    5.60
   4   0  16   25.50    5.60
   4   0  17   -2.20    2.80
  -4   0 -17   -0.70    2.70
  -4   0 -18   12.50    4.80
   4   0  18   -3.10    3.20
  -4   0 -19   -0.30    3.60
  -4   0 -20   29.10    7.70
   4   1 -22   -0.90    4.00
   4   1 -21   79.79   11.60
  -4   1  21   48.50    8.80
  -4  -1  21   60.89   10.20
   4  -1 -21   60.49   10.50
  -4   1  20   57.89    9.30
   4   1 -20   40.20    8.20
   4  -1 -20   43.50    9.00
  -4  -1  20   41.60    8.00
   4   1 -19   90.99   11.30
  -4   1  19   77.39   10.00
  -4  -1  19   70.49    9.90
   4  -1 -19   84.19   11.20
  -4   1  18  425.66   20.10
   4   1 -18  431.76   20.70
  -4  -1  18  418.56   20.70
   4  -1 -18  426.86   21.40
  -4   1  17  113.49   11.40
   4   1 -17   88.09   10.30
   4  -1 -17   97.19   11.20
  -4  -1  17  113.19   11.60
   4   1 -16   86.99    9.90
  -4   1  16   80.69    9.00
  -4  -1  16   86.29    9.40
   4  -1 -16   85.39   10.00
   4   1 -15  100.09   10.00
  -4   1  15   91.49    9.20
   4  -1 -15   75.79    8.80
  -4  -1  15   85.19    9.50
  -4   1  14  496.85   19.50
   4   1 -14  510.65   20.20
   4  -1 -14  504.85   20.60
  -4  -1  14  532.55   20.30
   4   1 -13  825.72   26.60
  -4   1  13  793.92   25.80
   4  -1 -13  832.22   27.30
  -4  -1  13  844.12   26.70
   4   1 -12  253.97   12.40
  -4   1  12  247.98   11.80
   4  -1 -12  246.98   12.50
  -4  -1  12  244.38   12.10
  -4   1  11  153.08    8.70
   4   1 -11  158.48    9.20
   4  -1 -11  155.98    9.40
  -4  -1  11  155.68    9.00
   4   1 -10  528.55   12.80
  -4   1  10  521.45   17.40
   4   1 -10  515.15   17.90
   4  -1 -10  539.55   18.60
  -4  -1  10  527.85   17.90
   4   1  -9  109.89    4.00
   4   1  -9  122.59    7.20
  -4   1   9  115.29    6.80
   4  -1  -9  108.59    7.10
  -4  -1   9  103.09    6.60
   4   1  -8  556.34   17.60
  -4   1   8  560.84   17.10
   4   1  -8  577.84   13.40
   4  -1  -8  573.54   18.10
  -4  -1   8  579.24   17.60
   4   1  -7  413.36   13.50
   4   1  -7  399.56    9.90
  -4   1   7  404.36   13.10
  -4  -1   7  400.36   13.00
   4  -1  -7  394.96   13.60
  -4   1   6 3317.97   70.39
   4   1  -6 3265.67   66.79
   4   1  -6 3332.57   70.99
  -4  -1   6 3240.98   70.39
   4  -1  -6 3207.08   71.09
  -4   1   5   15.90    2.30
   4   1  -5   18.00    2.60
  -4   1   5   22.30    1.00
   4   1  -5   21.10    1.50
   4  -1  -5   22.60    3.00
  -4  -1   5   18.90    2.40
   4   1  -4   44.50    2.20
  -4   1   4   34.80    2.70
   4   1  -4   39.00    3.10
  -4   1   4   40.30    1.70
  -4  -1   4   38.10    2.70
   4  -1  -4   40.00    3.10
  -4   1   3  158.98    4.60
   4   1  -3  160.88    6.30
  -4   1   3  175.48    4.50
   4  -1  -3  163.78    6.10
  -4  -1   3  164.08    5.60
   4  -1  -3  164.18    6.20
   4   1  -2 1019.90   22.60
   4   1  -2 1047.90   24.20
  -4  -1   2 1017.10   22.50
   4  -1  -2 1018.00   23.40
   4   1  -1   73.59    3.90
   4   1  -1   64.79    3.10
   4  -1  -1   71.09    3.10
   4  -1  -1   74.19    3.50
  -4  -1   1   71.29    2.60
   4   1   0  293.87    8.50
  -4  -1   0  291.57    8.60
   4  -1   0  302.77    8.60
   4  -1   0  295.67    8.40
   4  -1   0  299.77    8.00
  -4  -1   0  301.27    6.60
  -4   1  -1 2199.28   45.00
   4   1   1 2158.48   46.30
   4  -1   1 2259.67   46.40
   4  -1   1 2155.88   46.30
  -4  -1  -1 2086.19   46.50
  -4   1  -2  436.66   10.80
   4   1   2  443.36   12.00
   4   1   2  435.76    9.80
  -4  -1  -2  438.66   12.20
   4  -1   2  427.56   11.90
   4  -1   2  439.66   12.00
   4   1   3  827.52   18.00
   4   1   3  792.72   20.00
  -4   1  -3  835.22   18.90
  -4  -1  -3  800.32   20.30
   4  -1   3  803.62   20.00
   4  -1   3  824.42   20.10
  -4   1  -4  442.46   11.70
   4   1   4  450.45   12.60
   4   1   4  413.56   10.90
   4  -1   4  418.56   12.40
   4  -1   4  431.66   12.60
  -4  -1  -4  418.26   12.80
   4   1   5   47.70    2.90
   4   1   5   46.90    3.50
  -4   1  -5   45.80    3.20
   4  -1   5   44.20    3.40
  -4  -1  -5   48.10    3.80
   4  -1   5   48.80    3.70
  -4   1  -6 1326.37   31.30
   4   1   6 1296.27   31.50
   4   1   6 1351.86   30.70
   4  -1   6 1355.66   32.40
   4  -1   6 1355.26   31.90
  -4  -1  -6 1319.67   32.70
   4   1   7   36.40    4.00
  -4   1  -7   30.50    3.60
   4   1   7   26.20    3.10
   4  -1   7   26.00    3.30
  -4  -1  -7   26.40    3.60
   4  -1   7   29.70    3.70
   4   1   8  116.59    6.10
  -4   1  -8  112.59    6.30
  -4  -1  -8  110.59    6.90
   4  -1   8  118.99    6.30
   4  -1   8  112.39    6.80
   4   1   9   29.40    3.70
  -4   1  -9   25.60    3.80
   4   1   9   28.30    3.70
   4  -1   9   28.00    3.70
   4  -1   9   27.70    4.20
  -4  -1  -9   29.30    4.40
   4   1  10   23.20    3.70
   4   1  10   11.60    2.50
  -4   1 -10   14.40    3.20
  -4  -1 -10   17.20    3.60
   4  -1  10   15.70    3.50
   4  -1  10   16.80    3.00
  -4   1 -11  946.41   27.50
   4   1  11  991.70   26.10
   4   1  11  949.11   26.80
   4  -1  11  947.21   28.20
  -4  -1 -11  951.20   28.80
   4  -1  11  950.00   26.00
  -4   1 -12  950.50   27.80
   4   1  12  910.31   26.90
   4   1  12  908.11   25.50
  -4  -1 -12  921.81   28.90
   4  -1  12  925.41   28.40
   4  -1  12  915.61   25.60
  -4   1 -13  257.67   11.20
   4   1  13  247.38   10.90
   4   1  13  239.98   12.00
  -4   1 -13  237.08   12.30
  -4   1 -13  251.37   10.50
  -4  -1 -13  231.08   13.00
   4  -1  13  255.07   13.20
   4   1  14  186.78   11.00
  -4   1 -14  198.88   11.50
   4   1  14  190.08    9.60
   4  -1  14  191.68   11.80
  -4  -1 -14  191.38   12.10
  -4   1 -15   17.10    4.50
   4   1  15   14.90    4.40
  -4  -1 -15   26.50    5.60
   4  -1  15   33.00    6.30
   4   1  16   46.70    7.10
  -4   1 -16   64.89    8.40
  -4  -1 -16   62.39    8.70
   4  -1  16   62.19    8.40
  -4   1 -17   26.40    6.00
   4  -1  17   37.00    6.90
  -4  -1 -17   37.90    7.30
  -4   1 -18  129.59   13.00
  -4  -1 -18  108.79   12.30
   4  -1  18  128.69   12.90
   4  -1  19   25.20    7.00
  -4  -1 -19   25.70    7.10
  -4  -1 -20   68.49   10.80
   4   2 -22  140.89   15.80
  -4   2  21  388.46   21.00
   4   2 -21  397.66   22.00
   4  -2 -21  382.46   22.50
  -4  -2  21  395.06   22.20
   4   2 -20   41.50    8.10
  -4   2  20   36.50    7.50
   4  -2 -20   26.90    6.80
  -4  -2  20   38.00    8.30
  -4   2  19   19.10    5.60
   4   2 -19   14.10    5.00
  -4  -2  19   12.30    5.10
   4  -2 -19   13.50    5.60
  -4   2  18    8.90    4.30
   4   2 -18   15.10    4.80
   4  -2 -18   12.80    5.10
  -4  -2  18   21.40    5.70
   4   2 -17   79.59    9.50
  -4   2  17   80.09    9.20
   4  -2 -17   80.49   10.00
  -4  -2  17   80.09    9.80
   4   2 -16   58.29    8.30
  -4   2  16   55.79    7.90
   4  -2 -16   69.39    9.10
  -4  -2  16   61.89    8.10
  -4   2  15  139.59    9.90
   4   2 -15  157.68   10.90
  -4  -2  15  140.99   10.50
   4  -2 -15  142.89   10.90
  -4   2  14    0.50    2.10
   4   2 -14    0.00    1.80
   4  -2 -14    2.00    2.50
  -4  -2  14   -1.10    1.70
   4   2 -13    6.00    3.00
  -4   2  13    1.80    2.00
  -4  -2  13   10.40    3.30
   4  -2 -13    4.90    2.80
  -4   2  12   44.60    5.80
   4   2 -12   43.10    5.70
  -4  -2  12   40.50    5.80
   4  -2 -12   46.60    6.50
   4   2 -11  276.07    9.00
   4   2 -11  285.67   12.60
  -4   2  11  280.07   12.30
  -4  -2  11  281.97   12.80
   4  -2 -11  292.07   13.30
   4   2 -10  462.15   12.40
  -4   2  10  452.25   15.80
  -4   2  10  436.46   10.30
   4   2 -10  441.76   16.00
  -4  -2  10  451.05   16.30
   4  -2 -10  417.46   16.30
   4   2  -9  554.04   14.50
  -4   2   9  544.05   12.50
  -4   2   9  569.24   17.80
   4   2  -9  537.05   17.70
   4  -2  -9  557.44   18.70
  -4  -2   9  588.94   18.50
   4   2  -8 1203.38   30.60
  -4   2   8 1153.98   24.90
   4   2  -8 1151.58   26.90
  -4   2   8 1207.98   30.30
  -4  -2   8 1208.38   30.80
   4  -2  -8 1165.88   31.10
   4   2  -7    0.70    1.10
  -4   2   7    0.50    0.40
  -4   2   7    0.50    1.10
   4   2  -7   -0.20    0.60
  -4  -2   7    2.90    1.40
   4  -2  -7   -0.40    0.90
   4   2  -6  380.16   12.40
  -4   2   6  369.26    9.00
  -4   2   6  378.86   12.10
   4   2  -6  354.26   10.10
  -4  -2   6  363.26   12.00
   4  -2  -6  343.37   12.20
   4   2  -5  233.48    8.90
  -4   2   5  245.78    6.70
   4  -2  -5  238.38    9.10
   4  -2  -5  245.88    9.20
  -4  -2   5  250.67    8.80
   4   2  -4  148.19    5.50
  -4   2   4  154.18    5.00
   4   2  -4  151.38    6.60
  -4  -2   4  152.78    6.10
   4  -2  -4  157.78    6.50
   4  -2  -4  156.68    6.70
   4   2  -3 1106.99   26.90
   4   2  -3 1117.99   25.60
  -4   2   3 1151.48   25.00
  -4  -2   3 1141.59   25.70
   4  -2  -3 1128.39   26.20
   4  -2  -3 1104.09   26.90
   4   2  -2  234.18    7.50
   4   2  -2  230.28    8.30
  -4   2   2  238.48    7.20
  -4  -2   2  230.58    6.90
   4  -2  -2  243.98    8.30
   4   2  -1 2858.81   60.69
  -4   2   1 2916.21   60.49
   4  -2  -1 2957.60   61.69
  -4  -2   1 2909.51   59.09
   4  -2  -1 2803.62   59.59
  -4  -2   1 2884.01   61.09
  -4   2   0  253.07    7.90
   4   2   0  241.38    7.90
  -4   2   0  251.37    7.60
  -4  -2   0  248.58    6.00
  -4  -2   0  235.18    8.00
   4  -2   0  256.47    6.60
   4  -2   0  239.08    8.30
  -4   2  -1 1052.89   21.80
  -4   2  -1 1028.90   24.00
   4   2   1 1025.90   24.50
  -4   2  -1 1018.10   24.40
   4  -2   1 1096.09   25.30
  -4  -2  -1 1036.30   24.90
   4   2   2  370.46   10.80
  -4   2  -2  351.16    8.30
  -4   2  -2  360.76   10.80
  -4   2  -2  380.26   10.50
  -4  -2  -2  353.66   11.10
   4  -2   2  325.17   10.90
  -4   2  -3 1207.28   25.60
  -4   2  -3 1180.98   27.90
   4   2   3 1209.18   25.20
  -4   2  -3 1212.58   28.50
   4   2   3 1203.38   28.30
   4  -2   3 1203.88   29.00
  -4  -2  -3 1176.78   28.80
  -4   2  -4    1.90    0.80
  -4   2  -4    0.90    1.00
  -4   2  -4    2.80    1.20
   4   2   4    1.70    1.10
   4   2   4    2.10    0.70
  -4  -2  -4    0.50    1.00
   4  -2   4    3.10    1.50
  -4   2  -5  627.14   16.90
  -4   2  -5  613.84   17.40
   4   2   5  632.74   17.20
  -4   2  -5  612.64   15.50
   4   2   5  642.64   15.40
   4  -2   5  604.24   18.00
  -4  -2  -5  624.14   18.20
  -4   2  -6  183.98    7.50
   4   2   6  181.68    6.60
  -4   2  -6  185.98    7.90
  -4   2  -6  182.58    6.80
   4   2   6  178.78    7.60
  -4  -2  -6  176.28    8.50
   4  -2   6  182.88    8.50
  -4   2  -7    8.20    1.90
   4   2   7    8.70    1.80
  -4   2  -7    9.60    2.30
   4   2   7   13.00    2.30
  -4   2  -7    7.10    2.00
   4  -2   7    4.10    1.80
  -4  -2  -7    6.70    2.00
   4   2   8   90.49    5.10
  -4   2  -8   90.39    5.80
  -4   2  -8   92.39    5.30
  -4   2  -8   78.89    5.10
   4   2   8   82.09    5.30
  -4  -2  -8   89.19    6.50
   4  -2   8   90.79    6.40
  -4   2  -9 1307.37   31.70
   4   2   9 1312.17   31.70
  -4   2  -9 1284.57   32.00
  -4   2  -9 1256.57   32.40
   4   2   9 1257.47   31.90
   4  -2   9 1299.37   34.40
  -4  -2  -9 1238.38   34.40
  -4   2 -10   84.09    5.60
   4   2  10   96.09    6.00
  -4   2 -10   95.89    6.30
  -4   2 -10   89.89    6.20
   4   2  10  102.79    6.30
   4  -2  10   95.79    7.40
  -4  -2 -10   90.69    7.20
  -4   2 -11  194.38    8.90
  -4   2 -11  211.38    9.80
  -4   2 -11  210.88   10.00
   4   2  11  189.68    9.10
   4  -2  11  197.78   11.00
  -4  -2 -11  199.58   11.30
  -4   2 -12   92.49    6.20
  -4   2 -12  101.39    6.90
   4   2  12   78.39    6.00
  -4   2 -12   95.19    6.90
  -4  -2 -12   85.99    8.80
   4  -2  12   98.49    9.40
  -4   2 -13  610.74   19.50
  -4   2 -13  644.04   20.70
  -4   2 -13  619.64   21.50
   4   2  13  699.63   22.10
   4   2  13  645.64   20.20
  -4  -2 -13  649.64   24.10
   4  -2  13  671.63   23.90
  -4   2 -14  122.39    8.10
  -4   2 -14  130.59    9.10
   4   2  14  124.59    8.70
  -4   2 -14  120.99    7.50
  -4  -2 -14  121.99   10.00
   4  -2  14  107.99   10.60
  -4   2 -15  358.96   16.30
  -4  -2 -15  338.17   17.70
   4  -2  15  343.67   17.40
  -4  -2 -16   83.69   10.30
   4  -2  16   74.79    9.70
  -4  -2 -17  186.88   13.70
   4  -2  17  154.38   12.50
   4  -2  18    6.50    5.30
  -4  -2 -18    9.50    5.00
  -4  -2 -19   -0.20    3.90
   4  -2  19    2.20    4.40
   4  -2  20   92.29   12.50
  -4   3  21   37.50    8.00
  -4   3  20   10.50    5.40
  -4  -3  20    4.30    4.50
   4  -3 -20   12.50    5.80
  -4   3  19  230.48   15.30
   4   3 -19  231.08   15.30
   4  -3 -19  223.48   16.40
  -4  -3  19  215.68   15.80
  -4   3  18    2.30    3.30
   4   3 -18    9.40    4.30
  -4  -3  18    4.90    3.70
   4  -3 -18   10.20    4.70
  -4   3  17  413.96   19.10
   4   3 -17  437.66   20.00
   4  -3 -17  400.26   20.80
  -4  -3  17  421.86   20.70
  -4   3  16    4.80    3.20
   4   3 -16    7.80    3.80
   4  -3 -16    3.70    3.50
  -4  -3  16    7.30    3.50
   4   3 -15  119.79    9.50
  -4   3  15  133.29    9.60
   4  -3 -15  108.99   11.40
  -4  -3  15  145.29   10.90
  -4   3  14   26.70    5.00
   4   3 -14   20.90    4.60
   4  -3 -14   19.80    4.90
  -4  -3  14   23.40    5.40
   4   3 -13  155.38    9.80
  -4   3  13  156.48    9.60
   4  -3 -13  138.69   10.10
  -4  -3  13  121.19    9.40
   4   3 -12   21.80    4.30
  -4   3  12   17.00    3.80
  -4  -3  12   19.60    4.50
   4  -3 -12   17.70    4.10
  -4   3  11  464.05   17.00
   4   3 -11  491.05   14.40
   4   3 -11  482.45   17.40
   4  -3 -11  456.05   18.10
  -4  -3  11  468.55   18.00
   4   3 -10   16.00    3.40
  -4   3  10   12.50    1.70
   4   3 -10   17.20    2.80
  -4   3  10   14.80    3.10
  -4  -3  10   18.70    3.90
   4  -3 -10   15.30    3.60
  -4   3   9  117.49    4.50
   4   3  -9  111.29    5.60
   4   3  -9  131.49    7.50
  -4   3   9  113.49    7.00
   4  -3  -9  114.19    7.60
  -4  -3   9  118.29    7.50
  -4   3   8    2.10    1.30
   4   3  -8    8.80    2.00
  -4   3   8    3.10    1.10
   4   3  -8    3.50    1.60
  -4  -3   8    4.00    1.80
   4  -3  -8    4.90    2.00
  -4   3   7 2906.51   60.09
  -4   3   7 2879.31   63.99
   4   3  -7 2811.52   63.89
   4  -3  -7 2850.81   64.79
  -4  -3   7 2918.01   64.69
   4   3  -6  884.21   22.00
  -4   3   6  903.71   20.80
   4   3  -6  876.11   23.50
   4  -3  -6  869.41   23.80
  -4  -3   6  895.21   23.70
   4  -3  -6  876.21   24.00
  -4   3   5  930.51   21.50
   4   3  -5  893.21   22.50
   4   3  -5  905.11   23.60
   4  -3  -5  913.01   23.70
  -4  -3   5  908.61   23.60
   4  -3  -5  921.11   24.20
   4   3  -4  126.39    6.20
   4   3  -4  117.89    5.50
  -4   3   4  124.39    5.10
  -4  -3   4  124.99    5.80
   4  -3  -4  114.49    6.10
   4  -3  -4  112.59    5.60
   4   3  -3   58.39    3.70
   4   3  -3   56.09    4.00
  -4   3   3   51.89    3.30
   4  -3  -3   52.49    4.00
  -4  -3   3   48.40    3.30
   4   3  -2  932.91   23.20
  -4   3   2  975.30   22.80
   4  -3  -2  964.10   22.20
   4  -3  -2  934.71   24.10
  -4  -3   2  933.11   23.00
  -4  -3   2  934.41   22.20
  -4   3   1 1139.99   26.80
   4   3  -1 1154.58   27.10
   4  -3  -1 1121.89   24.90
  -4  -3   1 1111.39   26.80
  -4  -3   1 1138.49   25.40
  -4   3   0  246.28    8.60
   4   3   0  240.38    8.60
  -4  -3   0  242.78    8.70
   4  -3   0  244.28    6.30
  -4  -3   0  248.38    7.00
  -4   3  -1 2015.50   45.10
   4   3   1 1955.90   44.90
   4  -3   1 2097.49   46.30
  -4  -3  -1 2027.40   45.20
  -4  -3  -1 2017.50   42.00
  -4   3  -2   13.90    2.30
   4   3   2   16.90    2.60
  -4  -3  -2   17.60    2.80
  -4  -3  -2   17.40    1.40
   4  -3   2   12.40    2.40
  -4   3  -3    2.00    1.10
   4   3   3    5.30    1.50
   4   3   3    4.70    0.90
   4  -3   3    1.00    1.20
  -4  -3  -3    0.50    1.00
  -4   3  -4   21.80    3.00
   4   3   4   28.30    2.00
   4   3   4   24.60    3.10
  -4   3  -4   28.10    1.60
   4  -3   4   28.20    3.90
  -4  -3  -4   24.90    3.50
  -4   3  -5  499.15   15.40
  -4   3  -5  488.95   14.80
  -4   3  -5  503.55   12.20
   4   3   5  496.55   15.00
   4   3   5  498.85   12.70
   4  -3   5  505.65   16.40
  -4  -3  -5  479.75   16.00
  -4   3  -6   37.70    4.20
  -4   3  -6   46.10    2.90
   4   3   6   48.00    4.70
   4   3   6   45.10    3.00
  -4   3  -6   36.70    3.90
  -4  -3  -6   49.90    5.50
   4  -3   6   40.50    5.00
  -4   3  -7  220.98    7.80
   4   3   7  233.58    9.50
  -4   3  -7  230.28    9.30
  -4   3  -7  218.88    9.60
   4   3   7  223.18    8.00
  -4  -3  -7  230.18   10.80
   4  -3   7  231.28   10.70
   4   3   8  258.17    9.10
  -4   3  -8  238.08    8.90
  -4   3  -8  263.27   10.80
  -4   3  -8  256.27   10.10
   4   3   8  242.28   10.10
  -4  -3  -8  250.17   11.80
   4  -3   8  237.98   11.50
  -4   3  -9  221.78    8.80
  -4   3  -9  211.28    9.80
   4   3   9  203.38    9.30
  -4   3  -9  205.08    9.20
   4   3   9  214.78    8.80
  -4  -3  -9  207.28   11.00
   4  -3   9  199.58   10.70
  -4   3 -10   60.69    4.90
   4   3  10   52.79    5.40
   4   3  10   54.99    5.30
  -4   3 -10   49.20    5.60
  -4  -3 -10   69.29    7.80
   4  -3  10   61.79    7.00
  -4   3 -11  686.13   21.90
   4   3  11  706.63   21.40
   4   3  11  705.03   21.10
  -4   3 -11  735.63   21.60
  -4  -3 -11  730.93   25.00
   4  -3  11  704.53   24.50
  -4   3 -12   13.50    3.30
   4   3  12   16.00    3.80
  -4   3 -12   20.20    4.00
   4   3  12   12.40    3.30
   4  -3  12   14.90    4.30
  -4  -3 -12   10.10    3.60
  -4   3 -13  548.85   19.40
   4   3  13  561.04   18.80
  -4  -3 -13  564.74   22.60
   4  -3  13  600.74   23.00
  -4   3 -14   19.00    4.30
  -4  -3 -14   21.40    5.30
   4  -3  14   12.20    4.20
  -4  -3 -15   18.80    5.30
   4  -3  15   16.00    4.70
   4  -3  16    0.90    3.20
  -4  -3 -16    1.90    3.50
  -4  -3 -17  281.77   17.60
   4  -3  17  248.68   16.40
   4  -3  18    7.00    4.80
  -4  -3 -18    2.70    3.80
  -4  -3 -19  409.06   22.70
   4  -3  19  346.87   20.60
  -4   4  21   47.20    9.30
  -4   4  20   27.70    7.20
  -4  -4  20   29.80    7.70
   4  -4 -20   28.00    8.00
  -4   4  19   20.90    5.80
   4  -4 -19   12.20    5.20
  -4  -4  19   19.30    6.20
  -4   4  18    2.20    3.50
   4  -4 -18    2.10    4.10
  -4  -4  18    1.30    3.60
  -4   4  17   62.59    8.20
   4  -4 -17   48.10    8.40
  -4  -4  17   72.89   10.30
  -4   4  16   12.80    4.40
   4   4 -16   14.00    4.40
  -4  -4  16    2.40    3.10
   4  -4 -16   12.90    4.80
  -4   4  15  537.85   20.80
   4   4 -15  516.25   20.80
  -4  -4  15  514.35   22.40
   4  -4 -15  509.15   22.60
   4   4 -14  263.97   13.60
  -4   4  14  265.87   13.70
   4  -4 -14  271.27   15.10
  -4  -4  14  262.27   14.90
   4   4 -13  112.59    8.50
  -4   4  13  118.29    8.50
   4  -4 -13   92.39   10.00
  -4  -4  13  106.69   10.40
  -4   4  12  138.39    8.90
   4   4 -12  147.49    9.20
   4   4 -12  137.09    7.40
  -4  -4  12  130.39    9.60
   4  -4 -12  145.29   10.10
   4   4 -11  127.39    7.00
   4   4 -11  140.19    8.60
  -4   4  11  125.69    8.30
  -4  -4  11  125.99    9.10
   4  -4 -11  129.09    9.10
  -4   4  10  267.07   12.00
   4   4 -10  277.47   12.00
  -4   4  10  265.17    8.80
  -4  -4  10  249.58   12.50
   4  -4 -10  279.07   13.10
   4   4  -9  943.31   26.30
  -4   4   9  956.50   26.60
   4   4  -9  912.51   24.60
  -4   4   9  940.51   22.60
   4  -4  -9  906.41   27.50
  -4  -4   9  940.91   27.70
  -4   4   8   49.90    3.40
   4   4  -8   42.30    5.00
  -4   4   8   42.70    4.90
   4   4  -8   46.50    4.60
  -4  -4   8   46.60    5.70
   4  -4  -8   42.30    5.20
  -4   4   7   32.90    3.20
   4   4  -7   28.80    3.60
   4   4  -7   27.00    3.70
   4  -4  -7   30.40    4.20
   4  -4  -7   28.20    4.20
  -4  -4   7   38.60    4.80
   4   4  -6   79.39    5.00
  -4   4   6   66.99    4.10
   4   4  -6   69.69    5.00
  -4  -4   6   69.89    5.20
   4  -4  -6   66.99    5.10
   4  -4  -6   68.29    5.30
  -4   4   5 1937.11   43.80
   4   4  -5 1980.10   45.60
   4   4  -5 2006.50   45.20
   4  -4  -5 1928.41   45.40
  -4  -4   5 1961.50   45.80
   4  -4  -5 1983.80   46.50
  -4   4   4 1410.76   32.50
   4   4  -4 1354.06   33.40
   4   4  -4 1376.66   33.30
  -4  -4   4 1380.56   33.30
   4  -4  -4 1391.66   34.50
   4   4  -3 2586.84   57.69
  -4   4   3 2605.84   56.99
  -4  -4   3 2587.74   56.99
   4  -4  -3 2581.94   56.49
  -4  -4   3 2619.64   57.19
   4  -4  -3 2683.23   58.99
   4   4  -2  125.29    6.30
  -4   4   2  124.59    6.00
  -4  -4   2  124.69    5.90
   4  -4  -2  123.39    6.70
  -4  -4   2  120.49    5.60
   4  -4  -2  123.59    5.20
  -4   4   1 1013.30   25.40
   4   4  -1 1039.90   25.90
   4  -4  -1  993.80   26.40
  -4  -4   1  996.30   23.90
  -4  -4   1  974.10   25.00
   4  -4  -1 1027.90   22.90
  -4   4   0    5.00    1.60
   4   4   0    1.10    1.10
  -4  -4   0    1.10    1.10
  -4  -4   0    0.80    0.70
   4  -4   0    2.10    1.50
   4  -4   0    1.60    0.70
  -4   4  -1  691.83   19.30
   4   4   1  708.83   19.30
  -4  -4  -1  681.13   16.70
  -4  -4  -1  664.83   19.00
   4  -4   1  702.93   20.20
  -4   4  -2  285.57   10.80
   4   4   2  303.57   10.90
  -4  -4  -2  291.17    8.50
   4  -4   2  303.77   11.70
  -4  -4  -2  303.47   11.00
  -4   4  -3  225.48    9.50
   4   4   3  229.88    9.20
  -4  -4  -3  212.88    9.30
  -4  -4  -3  225.58    7.00
   4  -4   3  224.48   10.00
   4   4   4  253.17   10.20
   4   4   4  274.57    8.10
  -4   4  -4  267.87   10.70
  -4  -4  -4  278.57   11.20
   4  -4   4  269.27   11.50
  -4   4  -5   41.60    4.60
   4   4   5   51.59    3.20
   4   4   5   49.00    4.80
   4  -4   5   49.40    5.40
  -4  -4  -5   56.49    6.00
   4   4   6   32.00    4.20
  -4   4  -6   40.10    4.90
  -4   4  -6   30.60    2.00
   4   4   6   32.30    3.10
   4  -4   6   37.10    5.30
  -4  -4  -6   22.90    3.90
   4   4   7   89.79    5.90
  -4   4  -7   97.19    5.40
   4   4   7   87.79    4.80
  -4   4  -7   90.09    6.30
   4  -4   7   79.89    6.70
  -4  -4  -7   80.79    6.60
   4   4   8  340.67   11.10
  -4   4  -8  323.67   13.10
   4   4   8  327.57   12.50
   4  -4   8  335.37   14.60
  -4  -4  -8  308.97   14.00
   4   4   9  497.15   16.80
  -4   4  -9  504.65   17.70
   4   4   9  515.45   15.50
   4  -4   9  514.65   19.50
  -4  -4  -9  510.25   19.40
  -4   4 -10  253.17   11.80
   4   4  10  257.67   11.20
   4  -4  10  253.77   13.30
  -4  -4 -10  256.27   13.40
   4   4  11   43.70    5.40
  -4   4 -11   46.00    5.90
  -4  -4 -11   42.80    6.70
   4  -4  11   50.79    7.20
  -4   4 -12    2.60    2.00
   4   4  12   -0.90    1.40
  -4  -4 -12    4.80    2.90
   4  -4  12    2.10    2.90
  -4   4 -13    3.50    2.50
   4   4  13    2.80    2.10
  -4  -4 -13    3.10    2.80
   4  -4  13   -0.80    2.60
  -4   4 -14    7.40    3.00
  -4  -4 -14    6.00    3.70
   4  -4  14    0.70    3.20
  -4  -4 -15  232.68   15.40
   4  -4  15  248.48   15.60
   4  -4  16   73.79   10.30
  -4  -4 -16   68.89    9.90
   4  -4  17   60.49    9.90
  -4  -4 -17   48.90    9.20
  -4  -4 -18    2.50    4.10
   4  -4  18    4.10    4.50
   4  -4  19   27.90    8.00
  -4   5  19   75.19   10.20
  -4  -5  19  113.19   14.00
   4  -5 -19   98.59   13.20
  -4   5  18  201.88   13.60
   4  -5 -18  196.78   15.90
  -4  -5  18  196.48   15.20
  -4   5  17  104.39   11.10
   4  -5 -17  100.39   12.40
  -4  -5  17  107.99   12.70
  -4   5  16   47.30    7.30
  -4  -5  16   34.90    7.00
   4  -5 -16   35.10    7.00
  -4   5  15    5.20    3.30
  -4  -5  15    3.00    2.80
   4  -5 -15    1.40    3.00
  -4   5  14  387.26   17.00
  -4  -5  14  378.56   18.90
   4  -5 -14  386.96   19.00
   4   5 -13   22.30    4.70
  -4   5  13   24.20    5.10
   4  -5 -13   28.70    6.00
  -4  -5  13   15.30    4.40
  -4   5  12  416.56   17.00
   4   5 -12  399.96   16.30
   4  -5 -12  409.26   18.30
  -4  -5  12  426.06   18.70
   4   5 -11   12.40    3.10
  -4   5  11   13.60    3.60
   4   5 -11   12.20    3.20
   4  -5 -11   12.20    3.90
  -4  -5  11   11.30    3.50
   4   5 -10   74.09    5.80
  -4   5  10   69.69    4.70
  -4   5  10   69.29    7.10
   4   5 -10   70.99    6.90
   4  -5 -10   70.89    7.70
  -4  -5  10   72.59    8.20
   4   5  -9   18.40    3.50
  -4   5   9   21.90    3.90
   4   5  -9   16.80    3.20
  -4   5   9   19.90    3.00
   4  -5  -9   18.90    3.90
  -4  -5   9   17.00    3.90
  -4   5   8   16.90    2.70
  -4   5   8   15.00    3.40
   4   5  -8   11.40    2.80
   4   5  -8   16.30    3.20
   4  -5  -8   17.80    3.90
  -4  -5   8   17.10    3.60
   4  -5  -8   15.60    3.50
   4   5  -7  190.88    9.00
   4   5  -7  175.98    8.70
  -4   5   7  179.98    7.80
  -4  -5   7  191.98    9.90
   4  -5  -7  191.68    9.80
   4  -5  -7  189.18    9.50
   4   5  -6  264.27   10.80
  -4   5   6  261.27    9.90
   4   5  -6  255.37   10.60
  -4  -5   6  250.57   11.20
   4  -5  -6  266.07   11.10
   4  -5  -6  268.37   11.60
  -4   5   5  465.75   14.60
   4   5  -5  469.25   15.30
   4   5  -5  479.55   15.70
   4  -5  -5  450.35   15.10
   4  -5  -5  471.95   16.30
  -4  -5   5  479.05   15.90
  -4   5   4  266.07   10.30
   4   5  -4  262.17   10.80
  -4  -5   4  297.87   11.20
   4  -5  -4  276.97   11.60
   4  -5  -4  261.67   10.10
   4   5  -3  120.59    6.90
  -4   5   3  135.39    6.90
  -4  -5   3  126.49    6.70
   4  -5  -3  125.89    6.10
  -4   5   2  392.86   13.50
   4   5  -2  383.56   13.70
   4  -5  -2  402.56   14.70
   4  -5  -2  401.26   11.80
  -4  -5   2  424.76   13.20
  -4  -5   2  402.06   12.90
  -4   5   1  358.96   12.80
   4   5  -1  369.76   13.10
   4  -5  -1  351.46   10.10
   4  -5  -1  366.06   13.70
  -4  -5   1  366.96   11.70
  -4  -5   1  361.76   12.30
  -4   5   0  423.16   14.40
   4   5   0  400.56   14.10
   4  -5   0  431.76   15.20
   4  -5   0  436.26   10.60
  -4  -5   0  424.16   12.60
  -4  -5   0  410.46   13.70
   4   5   1   14.30    2.90
  -4   5  -1   14.70    2.90
  -4  -5  -1   13.10    2.10
  -4  -5  -1   12.00    2.50
   4  -5   1   10.00    2.70
  -4   5  -2  722.13   21.50
   4   5   2  738.53   21.30
  -4  -5  -2  750.52   21.30
  -4  -5  -2  724.13   18.50
   4  -5   2  734.13   22.50
   4   5   3   85.09    5.80
  -4   5  -3   71.79    5.50
  -4  -5  -3   89.89    6.20
  -4  -5  -3   91.69    4.60
   4  -5   3   88.49    6.60
  -4   5  -4  136.89    7.80
   4   5   4  140.09    7.50
   4  -5   4  138.69    8.50
  -4  -5  -4  121.99    7.60
  -4  -5  -4  133.19    5.70
   4   5   5  287.67   11.60
   4   5   5  287.67    9.20
  -4   5  -5  283.07   12.00
   4  -5   5  286.87   12.90
  -4  -5  -5  259.57   11.90
   4   5   6  879.81   21.50
   4   5   6  849.02   24.30
  -4   5  -6  842.72   25.20
   4  -5   6  865.81   26.70
  -4  -5  -6  835.12   25.80
  -4   5  -7  138.69    8.30
   4   5   7  138.19    7.80
   4  -5   7  146.39    9.40
  -4  -5  -7  113.89    8.30
   4   5   8   27.80    4.30
  -4   5  -8   26.70    4.50
   4  -5   8   32.70    5.50
  -4  -5  -8   29.30    5.10
  -4   5  -9    5.20    2.30
   4   5   9    2.00    1.80
  -4  -5  -9   -0.40    1.90
   4  -5   9   -2.30    1.70
  -4   5 -10  395.56   15.90
   4   5  10  382.46   14.90
  -4  -5 -10  363.16   17.20
   4  -5  10  399.76   18.00
   4   5  11   70.69    7.10
  -4   5 -11   65.39    7.20
  -4  -5 -11   91.59    9.60
   4  -5  11   72.59    9.10
   4   5  12  689.33   22.50
  -4   5 -12  678.23   23.60
  -4  -5 -12  725.43   26.90
   4  -5  12  696.23   26.70
  -4   5 -13   46.80    6.50
   4  -5  13   44.00    7.60
  -4  -5 -13   53.19    8.00
  -4   5 -14  298.27   14.70
  -4  -5 -14  300.47   17.40
   4  -5  14  288.27   17.10
  -4  -5 -15    6.40    4.20
   4  -5  15    6.50    4.20
  -4  -5 -16   25.20    6.70
   4  -5  16   37.60    7.90
  -4  -5 -17   15.90    6.20
   4  -5  17   38.30    8.40
   4  -5  18  152.88   16.20
   4  -6 -18   10.20    5.70
  -4  -6  18   20.40    6.70
  -4   6  17   10.00    4.60
   4  -6 -17   15.70    5.90
  -4  -6  17   10.20    5.10
  -4   6  16  134.39   12.30
   4  -6 -16  121.59   13.20
  -4  -6  16  141.09   14.40
  -4   6  15    4.90    3.40
   4  -6 -15   11.20    4.60
  -4  -6  15    7.80    4.60
  -4   6  14  168.68   11.30
   4  -6 -14  178.68   13.00
  -4  -6  14  164.78   12.60
  -4   6  13    1.20    2.50
   4  -6 -13    0.40    2.50
  -4  -6  13    0.40    2.60
   4   6 -12  134.29    8.80
  -4   6  12  133.29    9.40
   4  -6 -12  124.49   10.10
  -4  -6  12  150.88   11.30
   4   6 -11   31.90    4.90
  -4   6  11   33.90    5.50
   4  -6 -11   38.00    6.70
  -4  -6  11   34.80    6.10
  -4   6  10  614.94   21.20
   4   6 -10  601.74   20.20
   4  -6 -10  615.24   22.50
  -4  -6  10  595.64   22.60
  -4   6   9  169.88    9.70
   4   6  -9  164.18    9.20
   4   6  -9  156.48    8.80
  -4   6   9  152.88    7.80
  -4  -6   9  168.48   10.60
   4  -6  -9  160.48   10.00
   4   6  -8  265.07   12.00
  -4   6   8  268.87   10.80
   4   6  -8  261.17   11.30
   4  -6  -8  256.97   12.50
  -4  -6   8  273.97   13.20
   4  -6  -8  267.07   12.80
   4   6  -7   13.70    2.90
   4   6  -7   18.90    3.80
  -4   6   7   21.00    3.40
   4  -6  -7   13.00    3.30
   4  -6  -7    6.00    2.40
  -4  -6   7   25.90    4.60
  -4   6   6   40.10    4.70
   4   6  -6   49.00    5.80
  -4  -6   6   30.00    4.60
  -4  -6   6   40.70    4.60
   4  -6  -6   32.80    4.60
   4  -6  -6   34.50    5.00
   4   6  -5    8.30    2.60
  -4   6   5    8.60    2.30
   4  -6  -5    0.40    1.20
   4  -6  -5    6.00    2.40
  -4  -6   5    5.50    2.00
  -4  -6   5   10.20    2.90
   4   6  -4  576.84   19.10
  -4   6   4  558.24   18.10
  -4  -6   4  584.14   17.30
   4  -6  -4  606.34   17.70
  -4  -6   4  580.24   18.60
   4  -6  -4  573.34   19.50
   4   6  -3  155.08    8.60
  -4   6   3  177.88    8.80
  -4  -6   3  175.98    8.10
   4  -6  -3  168.98    7.60
  -4  -6   3  175.58    8.60
   4  -6  -3  175.08    9.50
  -4   6   2  637.14   19.80
   4   6  -2  613.84   20.10
  -4  -6   2  645.44   19.10
   4  -6  -2  653.13   21.10
   4  -6  -2  644.14   17.30
   4   6  -1   54.39    6.00
  -4   6   1   36.40    4.60
   4  -6  -1   42.70    3.50
  -4  -6   1   44.60    4.60
   4  -6  -1   41.50    5.60
  -4  -6   1   46.10    4.80
  -4   6   0  126.99    7.50
   4   6   0  131.09    7.70
  -4  -6   0  115.79    6.30
   4  -6   0  121.39    7.90
  -4  -6   0  128.19    7.10
  -4   6  -1   37.30    5.00
   4   6   1   35.00    4.70
  -4  -6  -1   33.50    3.80
   4  -6   1   31.20    4.70
  -4  -6  -1   33.30    4.50
   4   6   2 1017.00   28.20
  -4   6  -2  999.20   28.60
  -4  -6  -2 1016.70   25.40
   4  -6   2 1020.90   29.50
  -4  -6  -2  996.60   27.80
   4   6   3    2.80    2.00
  -4   6  -3    1.70    1.60
  -4  -6  -3    2.60    1.80
  -4  -6  -3    4.00    1.50
   4  -6   3    1.40    1.90
   4   6   4  412.86   15.30
  -4   6  -4  404.36   15.70
  -4  -6  -4  411.46   15.70
   4  -6   4  379.16   16.20
  -4  -6  -4  431.66   13.00
  -4   6  -5  251.87   11.90
   4   6   5  234.98   11.00
  -4  -6  -5  241.78   11.90
   4  -6   5  244.48   12.60
  -4  -6  -5  245.78    9.40
  -4   6  -6  311.47   13.90
   4   6   6  342.07   13.80
   4  -6   6  349.87   15.70
  -4  -6  -6  335.67   14.70
   4   6   7   17.00    3.50
  -4   6  -7   20.50    4.40
   4  -6   7   17.80    4.50
  -4  -6  -7   28.00    5.30
  -4   6  -8  312.17   14.20
   4   6   8  294.17   13.00
   4  -6   8  314.97   15.50
  -4  -6  -8  305.87   15.00
   4   6   9   21.40    4.10
  -4   6  -9    9.60    3.20
   4  -6   9   15.90    4.30
  -4  -6  -9   22.40    5.30
  -4   6 -10  510.15   19.70
   4   6  10  498.85   18.30
  -4  -6 -10  502.15   21.20
   4  -6  10  505.95   21.70
  -4   6 -11    2.60    2.70
   4   6  11    6.20    2.70
   4  -6  11    1.40    2.90
  -4  -6 -11    5.70    3.30
  -4   6 -12    4.70    3.10
   4   6  12    4.60    2.70
   4  -6  12    7.80    4.20
  -4  -6 -12   11.10    4.50
  -4   6 -13    1.20    2.70
  -4  -6 -13    1.10    3.40
   4  -6  13    2.90    3.30
  -4   6 -14  262.07   14.20
  -4  -6 -14  228.48   15.70
   4  -6  14  220.48   15.60
  -4   6 -15    3.90    5.20
  -4  -6 -15    4.50    4.30
   4  -6  15    1.20    3.40
   4  -6  16  368.86   21.20
  -4  -6 -16  340.07   20.60
   4  -6  17   -0.80    5.30
   4  -7 -17   40.50    8.80
  -4  -7  17   32.60    8.20
  -4  -7  16   22.80    6.80
   4  -7 -16   35.00    8.00
  -4   7  15   17.30    5.10
   4  -7 -15   14.90    5.30
  -4  -7  15   18.60    6.30
  -4   7  14   43.60    7.00
  -4  -7  14   32.20    7.30
   4  -7 -14   34.20    7.20
  -4   7  13   15.70    4.80
  -4  -7  13   21.60    5.80
   4  -7 -13   27.10    6.20
   4   7 -12  306.67   14.60
  -4   7  12  304.57   15.10
   4  -7 -12  336.27   17.20
  -4  -7  12  328.07   17.40
   4   7 -11   56.49    7.10
  -4   7  11   44.80    6.30
   4  -7 -11   49.70    7.30
  -4  -7  11   42.70    7.30
   4   7 -10    4.50    2.90
  -4   7  10    3.50    2.70
  -4  -7  10    3.50    2.70
   4  -7 -10    0.80    2.40
   4   7  -9   11.80    3.50
  -4   7   9    8.50    3.20
  -4   7   9    9.40    2.70
   4  -7  -9    9.70    3.40
   4  -7  -9    9.30    3.30
  -4  -7   9   16.60    4.70
   4   7  -8  321.27   14.40
  -4   7   8  317.77   13.00
   4  -7  -8  333.67   15.20
   4  -7  -8  302.97   14.30
  -4  -7   8  343.07   15.70
   4   7  -7  710.53   23.70
  -4   7   7  758.02   22.50
   4  -7  -7  722.73   24.30
  -4  -7   7  735.93   24.70
   4  -7  -7  724.13   23.50
   4   7  -6  760.12   24.70
  -4   7   6  773.12   23.40
  -4  -7   6  771.12   24.90
   4  -7  -6  791.82   25.40
   4   7  -5  717.53   23.50
  -4   7   5  719.03   22.50
  -4  -7   5  730.93   23.60
   4  -7  -5  759.12   22.30
   4  -7  -5  745.63   24.30
  -4   7   4  291.27   12.60
   4   7  -4  298.97   13.40
   4  -7  -4  297.97   11.80
  -4  -7   4  314.47   13.20
   4  -7  -4  297.67   13.60
  -4  -7   4  283.57   11.30
  -4   7   3   19.80    3.90
   4   7  -3   13.70    3.50
   4  -7  -3   17.10    3.80
  -4  -7   3   17.40    3.20
  -4  -7   3   20.90    3.90
   4   7  -2   31.00    4.90
  -4   7   2   21.40    4.10
  -4  -7   2   30.10    4.40
   4  -7  -2   21.80    4.20
  -4  -7   2   27.90    4.00
  -4   7   1   27.50    4.60
   4   7  -1   23.60    4.30
  -4  -7   1   34.00    4.60
   4  -7  -1   31.30    5.10
  -4   7   0  212.18   10.80
   4   7   0  195.78   10.60
  -4  -7   0  214.58    9.50
   4  -7   0  205.78   11.30
  -4  -7   0  201.58    9.60
  -4   7  -1  170.28    9.80
   4   7   1  161.68    9.50
  -4  -7  -1  174.08    9.20
  -4  -7  -1  175.18    8.40
   4  -7   1  189.68   10.70
  -4   7  -2   11.70    3.40
   4   7   2   11.70    3.20
   4  -7   2    8.90    3.10
  -4  -7  -2   18.40    3.20
  -4  -7  -2   19.20    3.90
   4   7   3  224.78   11.30
  -4   7  -3  229.98   11.80
  -4  -7  -3  224.48   10.70
  -4  -7  -3  213.18   10.90
   4  -7   3  202.58   11.70
  -4   7  -4  281.27   13.50
   4   7   4  274.77   12.90
  -4  -7  -4  293.47   13.30
   4  -7   4  304.57   14.70
  -4   7  -5  240.28   12.50
   4   7   5  238.88   11.90
  -4  -7  -5  248.08   12.60
   4  -7   5  247.38   13.40
   4   7   6  504.25   18.50
  -4   7  -6  471.95   19.10
  -4  -7  -6  495.65   19.40
   4  -7   6  489.15   20.40
   4   7   7   69.39    7.30
  -4   7  -7   57.29    7.10
  -4  -7  -7   66.19    8.00
   4  -7   7   83.89    9.50
   4   7   8   63.89    7.00
  -4   7  -8   46.20    6.60
   4  -7   8   54.29    7.70
  -4  -7  -8   65.59    8.10
  -4   7  -9  116.59    9.20
   4   7   9  103.39    8.10
   4  -7   9  112.99   11.70
  -4  -7  -9  126.59   10.00
  -4   7 -10   69.29    8.50
   4   7  10   58.29    6.90
  -4  -7 -10   54.49    8.20
   4  -7  10   49.40    8.20
   4   7  11  206.68   11.60
  -4   7 -11  167.28   11.50
   4  -7  11  181.28   13.30
  -4  -7 -11  186.18   13.40
  -4   7 -12  271.17   14.80
   4   7  12  253.17   13.40
  -4  -7 -12  262.87   16.30
   4  -7  12  258.17   16.40
  -4   7 -13   86.59    9.90
   4  -7  13   77.39   10.70
  -4  -7 -13   70.59   10.30
  -4   7 -14    0.10    3.00
  -4  -7 -14   -3.40    3.30
   4  -7  14    0.40    3.40
  -4   7 -15   13.20    6.20
  -4  -7 -15   18.50    6.20
   4  -7  15   16.20    5.80
  -4  -8  16   71.19   11.50
   4  -8 -16   73.79   11.30
   4  -8 -15  109.19   13.10
  -4  -8  15   66.49   10.40
  -4  -8  14   63.39   10.10
   4  -8 -14   51.59    9.10
   4   8 -13   35.30    9.10
  -4   8  13   35.80    6.80
   4  -8 -13   39.70    7.70
  -4  -8  13   34.00    7.40
  -4   8  12   -2.10    2.50
   4   8 -12    5.30    3.30
   4  -8 -12    9.30    4.30
  -4  -8  12    9.50    4.90
  -4   8  11  217.08   12.80
   4   8 -11  222.88   12.90
  -4  -8  11  225.88   14.60
   4  -8 -11  217.08   13.80
   4   8 -10    4.10    2.70
  -4   8  10   -1.80    2.40
  -4  -8  10    1.90    2.70
   4  -8 -10    4.20    3.10
   4   8  -9  385.36   17.10
  -4   8   9  384.06   15.30
   4  -8  -9  390.26   17.40
  -4  -8   9  355.26   17.90
   4  -8  -9  392.56   17.80
  -4   8   8  106.79    7.90
   4   8  -8  147.29   10.00
   4  -8  -8  111.69    8.80
   4  -8  -8  121.79    9.60
  -4  -8   8  137.89   10.10
  -4   8   7   -0.10    1.80
   4   8  -7   -0.80    2.00
   4  -8  -7   -0.40    2.00
  -4  -8   7   -1.70    1.80
   4   8  -6  113.79    8.90
  -4   8   6  111.69    8.00
  -4  -8   6  102.59    8.40
   4  -8  -6  115.59    9.10
  -4   8   5  403.66   16.10
   4   8  -5  379.26   16.70
  -4  -8   5  372.66   16.20
   4  -8  -5  415.46   17.40
  -4   8   4  297.57   13.80
   4   8  -4  303.57   14.50
   4  -8  -4  308.57   14.80
  -4  -8   4  309.47   14.00
   4   8  -3  671.53   23.50
  -4   8   3  699.03   23.20
   4  -8  -3  688.43   24.10
  -4  -8   3  667.83   22.30
  -4   8   2  314.57   14.40
   4   8  -2  322.27   14.70
   4  -8  -2  316.27   15.10
  -4  -8   2  292.87   13.20
   4   8  -1  119.19    9.00
  -4   8   1  129.79    9.10
   4  -8  -1  138.69    9.70
  -4  -8   1  136.49    8.30
  -4  -8   1  137.29    8.20
  -4   8   0   42.60    6.20
   4   8   0   57.69    7.00
   4  -8   0   45.00    6.80
  -4  -8   0   42.40    5.50
  -4   8  -1  158.18   10.20
   4   8   1  162.58   10.30
   4  -8   1  178.98   11.20
  -4  -8  -1  168.98    9.50
  -4   8  -2   12.30    3.50
   4   8   2   14.30    3.70
   4  -8   2   17.20    4.40
  -4  -8  -2   20.40    4.20
  -4   8  -3  407.36   17.70
   4   8   3  424.66   17.40
   4  -8   3  415.66   18.50
  -4  -8  -3  430.96   16.90
  -4   8  -4   -0.20    2.10
   4   8   4    2.20    2.00
   4  -8   4   -0.20    1.70
  -4  -8  -4    0.60    2.10
   4   8   5  136.99    9.40
  -4   8  -5  154.08   10.40
  -4  -8  -5  141.49    9.90
   4  -8   5  142.09   10.70
   4   8   6  255.27   12.90
  -4   8  -6  210.88   12.50
  -4  -8  -6  212.38   12.60
   4  -8   6  219.48   13.70
  -4   8  -7   75.19    8.90
   4   8   7   65.29    7.70
  -4  -8  -7   73.89    8.80
   4  -8   7   76.59    9.80
   4   8   8  309.17   14.60
  -4   8  -8  274.27   15.10
   4  -8   8  279.17   16.30
  -4  -8  -8  315.57   16.20
   4   8   9  326.87   15.80
  -4   8  -9  351.16   17.40
   4  -8   9  343.77   18.60
  -4  -8  -9  401.36   19.10
  -4   8 -10   37.30    6.50
   4   8  10   35.10    6.10
  -4  -8 -10   34.90    6.90
   4  -8  10   26.30    6.40
  -4   8 -11   53.79    8.10
   4   8  11   62.09    7.90
   4  -8  11   52.49    9.30
  -4  -8 -11   47.40    8.10
  -4   8 -12    8.30    4.40
   4  -8  12    8.00    4.70
  -4  -8 -12    7.90    4.40
  -4   8 -13  119.39   12.00
  -4  -8 -13  102.49   12.60
   4  -8  13   78.39   11.30
  -4   8 -14   -1.60    3.60
   4  -8  14   -0.60    4.30
  -4  -8 -14    2.30    4.40
  -4   8 -15   95.79   17.00
   4  -9 -15    6.20    5.40
  -4  -9  14    0.00    4.60
   4  -9 -14   12.50    5.70
   4  -9 -13  510.25   23.90
  -4  -9  13  461.65   23.90
   4   9 -12   21.30    5.60
  -4  -9  12   32.20    7.20
   4   9 -11  138.89   12.70
  -4  -9  11  128.29   13.10
  -4   9  10   22.90    5.20
   4   9 -10   30.80    6.40
  -4  -9  10   35.30    7.20
   4   9  -9   38.70    6.60
  -4  -9   9   23.60    5.80
   4  -9  -9   28.80    6.00
   4   9  -8    6.80    3.70
  -4   9   8   19.10    4.40
   4  -9  -8   13.50    4.60
  -4  -9   8   17.50    5.00
  -4   9   7  210.98   11.90
   4   9  -7  181.08   12.10
  -4  -9   7  194.08   12.60
   4  -9  -7  191.68   12.30
  -4   9   6   16.10    4.20
   4   9  -6   19.90    4.90
   4  -9  -6   20.70    5.20
  -4  -9   6    8.80    3.70
   4   9  -5  218.98   13.10
  -4   9   5  232.58   12.60
   4  -9  -5  232.88   13.60
  -4  -9   5  237.98   13.20
  -4   9   4    3.60    2.70
   4   9  -4    0.60    2.20
   4  -9  -4    1.60    2.80
  -4  -9   4    2.30    2.70
   4   9  -3   10.20    3.60
  -4   9   3    8.30    3.10
  -4  -9   3    8.70    3.40
   4  -9  -3   12.70    4.20
  -4   9   2    1.70    2.20
   4   9  -2    3.20    2.80
   4  -9  -2    0.90    2.60
  -4  -9   2    1.30    2.30
  -4   9   1  352.86   16.20
   4   9  -1  335.47   16.30
   4  -9  -1  326.77   16.50
  -4   9   0    0.10    2.20
   4   9   0    3.10    2.60
   4  -9   0    1.20    2.40
   4   9   1  331.87   16.10
  -4   9  -1  345.27   16.50
   4  -9   1  304.77   16.10
  -4   9  -2    8.50    3.40
   4   9   2    9.20    3.50
   4  -9   2    5.50    3.60
   4   9   3   26.80    5.40
  -4   9  -3   19.40    5.10
   4  -9   3   33.00    6.40
  -4  -9  -3   20.70    4.70
  -4   9  -4   10.60    3.80
   4   9   4   15.00    4.00
  -4  -9  -4   12.40    4.00
   4  -9   4   13.90    4.70
  -4   9  -5  141.79   10.70
   4   9   5  122.29    9.60
   4  -9   5  134.59   12.80
  -4  -9  -5  143.39   10.50
   4   9   6   76.39    8.80
  -4   9  -6   90.99   10.10
   4  -9   6   96.49   11.20
  -4  -9  -6   72.29    8.90
  -4   9  -7  219.78   13.70
   4   9   7  195.68   12.50
  -4  -9  -7  207.38   13.20
   4  -9   7  201.18   14.20
   4   9   8   29.60    6.10
  -4   9  -8   31.40    6.50
   4  -9   8   32.70    7.10
  -4  -9  -8   26.80    6.00
  -4   9  -9   29.60    6.50
   4   9   9   17.80    4.90
  -4  -9  -9   17.40    5.70
   4  -9   9   18.00    5.60
   4   9  10    0.60    2.80
  -4   9 -10    4.30    3.50
   4  -9  10   -3.00    3.30
  -4  -9 -10    2.00    3.40
   4   9  11  421.36   19.30
  -4   9 -11  437.76   21.30
   4  -9  11  434.76   23.10
  -4  -9 -11  453.95   22.70
  -4   9 -12   14.10    5.10
   4  -9  12    7.40    5.00
  -4  -9 -12   19.30    6.40
  -4   9 -13  168.68   13.50
  -4  -9 -13  159.28   16.30
   4  10 -12   10.20    5.20
  -4 -10  12   -2.10    4.10
   4  10 -11   58.99    9.30
  -4 -10  11   88.49   11.50
   4  10 -10   93.79   11.10
  -4 -10  10  107.69   12.50
   4  10  -9   21.60    5.60
  -4 -10   9   26.50    6.70
   4 -10  -9   27.60    6.30
   4  10  -8   82.69   10.40
  -4  10   8   84.79    9.30
  -4 -10   8  103.49   11.50
   4 -10  -8  103.19   11.60
  -4  10   7   57.69    8.10
   4  10  -7   56.59    8.40
   4 -10  -7   67.69    9.10
  -4 -10   7   69.59    9.30
   4  10  -6   20.70    5.30
  -4  10   6   22.60    5.20
  -4 -10   6   25.20    5.80
   4 -10  -6   28.10    6.20
   4  10  -5   92.09   10.10
  -4  10   5   91.39    9.70
   4 -10  -5   89.59   10.20
  -4 -10   5  100.09   10.30
   4  10  -4  272.47   15.40
  -4  10   4  248.18   14.30
   4 -10  -4  283.37   16.00
   4  10  -3  244.18   14.70
  -4  10   3  256.87   14.40
   4 -10  -3  262.07   15.20
  -4  10   2  250.77   14.30
   4  10  -2  236.18   14.40
   4 -10  -2  195.68   13.40
   4  10  -1   57.39    8.10
  -4  10   1   61.49    8.20
   4 -10  -1   53.39    8.50
   4  10   0   39.40    7.10
  -4  10   0   26.30    5.80
   4 -10   0   29.30    6.50
  -4  10  -1   32.90    6.20
   4  10   1   39.00    6.80
   4 -10   1   33.70    6.90
  -4  10  -2  318.57   16.80
   4  10   2  284.27   15.80
   4 -10   2  323.27   17.60
   4  10   3  330.17   17.40
  -4  10  -3  359.76   18.10
   4 -10   3  360.26   18.70
   4  10   4   15.60    4.60
  -4  10  -4   22.50    5.60
   4 -10   4   16.60    5.10
   4  10   5   30.80    5.90
  -4  10  -5   28.80    6.60
   4 -10   5   39.80    7.70
  -4  10  -6   37.10    7.00
   4  10   6   48.90    7.80
   4 -10   6   37.20    7.90
   4  10   7   14.20    4.80
  -4  10  -7   15.20    5.20
   4 -10   7   13.70    5.10
  -4  10  -8   36.80    7.60
   4  10   8   50.39    7.90
   4 -10   8   25.90    6.70
  -4 -10  -8   33.20    7.10
   4  10   9  312.97   16.90
  -4  10  -9  275.17   17.20
  -4 -10  -9  336.37   18.80
   4 -10   9  321.57   19.50
  -4  10 -10  166.58   13.50
   4  10  10  168.28   12.40
  -4 -10 -10  153.88   15.10
   4 -10  10  144.39   16.50
  -4 -10 -11    3.50    5.10
  -4 -11  10   -2.20    4.20
   4  11  -9   21.50    6.30
  -4 -11   9   10.90    5.60
   4  11  -8  134.59   13.40
  -4  11   7   10.00    4.60
   4  11  -7   17.30    5.80
  -4  11   6  406.86   19.70
   4  11  -6  367.46   19.60
   4 -11  -6  440.16   21.10
  -4  11   5   12.10    4.30
   4  11  -5   13.30    5.30
   4 -11  -5    7.60    5.00
   4  11  -4   24.20    6.10
  -4  11   4    9.00    4.60
   4 -11  -4   26.40    6.80
   4  11  -3   16.70    5.70
  -4  11   3   16.20    5.00
   4 -11  -3   16.70    5.80
   4  11  -2   64.19    9.30
  -4  11   2   50.09    8.30
   4 -11  -2   37.00    7.40
   4  11  -1  100.19   11.20
  -4  11   1  126.09   12.50
   4 -11  -1  111.79   12.40
   4  11   0  141.19   13.60
  -4  11   0  145.09   11.80
   4 -11   0  191.48   14.20
   4  11   1   44.60    7.60
  -4  11  -1   54.19    8.50
   4 -11   1   64.29    9.60
  -4  11  -2  113.59   12.10
   4  11   2   96.59   11.30
   4 -11   2  106.39   12.20
   4  11   3    6.20    4.20
  -4  11  -3    5.30    3.70
   4 -11   3    2.70    3.90
   4  11   4  259.07   15.90
  -4  11  -4  230.68   15.60
   4 -11   4  250.97   16.60
  -4  11  -5   49.20    8.60
   4  11   5   58.29    9.00
   4 -11   5   35.60    7.50
   4  11   6  128.39   12.90
  -4  11  -6  125.19   13.00
   4 -11   6  136.79   14.40
   4  11   7   11.00    4.90
   4 -11   7   11.30    6.50
   4  11   8  132.99   13.50
   4 -12  -3    9.80    5.80
   4 -12  -2  108.59   13.00
   4 -12  -1   -0.30    4.20
   4 -12   0   64.09   10.60
   4 -12   1    8.40    5.80
   4 -12   2  144.69   15.60
  -5   0  21   -0.70    3.90
   5   0 -21   -0.40    3.60
  -5   0  20   18.20    5.70
   5   0 -20   19.70    6.20
  -5   0  19    4.90    3.90
   5   0 -19    0.20    3.50
  -5   0  18  429.96   20.50
   5   0 -18  443.46   21.50
   5   0 -17   -0.20    2.60
  -5   0  17   -0.20    2.30
  -5   0  16  608.34   23.50
   5   0 -16  569.94   23.60
   5   0 -15    1.00    2.20
  -5   0  15    1.60    2.40
   5   0 -14 1416.56   40.60
  -5   0  14 1375.66   39.40
   5   0 -13   -0.30    1.80
  -5   0  13    0.30    1.40
  -5   0  12  112.79    7.90
   5   0 -12  108.29    8.20
   5   0 -11   -0.60    1.30
  -5   0  11   -0.50    1.30
   5   0 -10   59.99    6.40
  -5   0  10   67.79    5.50
  -5   0   9   -0.40    1.10
   5   0  -9    1.10    1.30
  -5   0   8  217.08    9.30
   5   0  -8  224.58   10.00
  -5   0   7   -0.80    0.70
   5   0  -7   -0.20    0.80
   5   0  -6 3059.79   66.79
  -5   0   6 3034.10   65.89
   5   0  -5   -0.20    0.80
   5   0  -5    0.10    0.40
  -5   0   5    1.00    0.90
  -5   0   4  356.86   10.60
   5   0  -4  367.86    8.70
   5   0  -4  355.86   11.40
  -5   0   3    2.40    0.90
   5   0  -3    2.10    0.90
   5   0  -3    1.30    0.50
   5   0  -2 6876.21  138.89
   5   0  -2 6833.52  139.99
   5   0  -1   -0.40    0.30
   5   0  -1    1.20    0.70
   5   0  -1    1.00    0.90
   5   0   0 5148.08  110.19
   5   0   0 5511.35  110.89
   5   0   0 5526.85  109.19
   5   0   1    0.00    0.70
  -5   0  -1   -0.40    0.50
   5   0   1    0.10    0.50
   5   0   2 1258.57   27.40
  -5   0  -2 1242.78   28.30
   5   0   2 1247.28   29.00
   5   0   3    0.00    0.70
  -5   0  -3    0.30    0.60
   5   0   3   -0.30    0.80
   5   0   4  180.98    6.60
  -5   0  -4  169.18    6.90
   5   0   4  192.38    7.50
   5   0   5   -0.10    0.70
   5   0   5    0.20    0.70
  -5   0  -5   -0.60    0.70
   5   0   6 1526.65   36.80
  -5   0  -6 1603.24   37.10
   5   0   7   -0.10    0.90
  -5   0  -7   -0.50    1.00
   5   0   7    0.00    1.00
   5   0   8 1939.21   45.50
   5   0   8 1949.20   45.50
  -5   0  -8 1956.70   46.20
   5   0   9   -0.40    1.20
  -5   0  -9   -0.60    1.10
   5   0   9    0.90    1.30
   5   0  10   24.30    3.80
   5   0  10   26.20    4.20
  -5   0 -10   27.30    4.30
   5   0  11    1.10    1.50
   5   0  11   -1.20    1.50
  -5   0 -11    1.40    1.70
   5   0  12  703.73   22.90
   5   0  12  681.73   21.20
  -5   0 -12  710.33   23.60
   5   0  13   -2.00    1.30
   5   0  13   -1.10    1.70
  -5   0 -13    0.80    2.00
  -5   0 -14   12.50    4.10
   5   0  14   13.60    4.00
   5   0  14   13.80    3.40
  -5   0 -15   -1.30    2.40
   5   0  15    0.50    2.80
   5   0  16   36.00    6.50
  -5   0 -16   41.20    7.00
   5   0  17   -4.10    4.20
  -5   0 -17   -1.20    3.10
  -5   0 -18  238.58   15.70
  -5   0 -19   -2.80    3.80
  -5   0 -20  239.98   18.50
   5   1 -22  128.09   14.70
   5   1 -21   72.89   10.90
  -5   1  21   67.99   10.50
  -5  -1  21   74.09   10.90
   5  -1 -21   86.39   12.30
  -5   1  20  323.57   18.40
   5   1 -20  307.97   18.60
  -5  -1  20  296.17   18.40
   5  -1 -20  290.67   18.50
  -5   1  19   89.69   10.60
   5   1 -19   97.59   11.80
   5  -1 -19   88.49   11.60
  -5  -1  19   82.99   11.00
  -5   1  18   37.40    7.30
   5   1 -18   31.40    6.50
  -5  -1  18   40.50    7.50
   5  -1 -18   35.60    7.20
   5   1 -17   14.70    4.60
  -5   1  17   10.60    4.30
  -5  -1  17   12.70    4.20
   5  -1 -17    7.50    3.80
   5   1 -16  219.78   13.40
  -5   1  16  200.48   12.60
  -5  -1  16  191.78   12.50
   5  -1 -16  197.58   13.30
   5   1 -15  157.78   11.00
  -5   1  15  152.08   10.40
   5  -1 -15  174.78   11.90
  -5  -1  15  166.78   11.10
   5   1 -14  204.38   12.20
  -5   1  14  202.68   11.60
  -5  -1  14  203.58   11.80
   5  -1 -14  209.28   12.50
  -5   1  13   73.29    7.60
   5   1 -13   77.59    8.20
   5  -1 -13   73.79    7.90
  -5  -1  13   83.59    8.40
   5   1 -12  146.59    9.20
  -5   1  12  150.08    9.00
  -5  -1  12  119.79    8.30
   5  -1 -12  141.99    9.30
  -5   1  11  193.78    9.90
   5   1 -11  186.58   10.20
  -5  -1  11  197.08   10.30
   5  -1 -11  181.58   10.30
   5   1 -10  605.74   13.60
   5   1 -10  583.14   19.50
  -5   1  10  567.04   18.80
  -5  -1  10  584.74   19.20
   5  -1 -10  557.24   19.50
   5   1  -9  462.55   16.40
  -5   1   9  480.05   16.10
   5   1  -9  505.05   11.60
   5  -1  -9  504.75   17.20
  -5  -1   9  484.45   16.20
   5   1  -8 1871.51   44.80
  -5   1   8 1828.42   43.90
   5   1  -8 1880.81   38.90
   5  -1  -8 1812.32   44.90
  -5  -1   8 1928.81   44.40
  -5   1   7  170.78    7.90
   5   1  -7  177.28    8.40
   5   1  -7  190.68    5.40
  -5  -1   7  209.78    8.50
   5  -1  -7  179.68    8.50
   5   1  -6  100.49    5.80
   5   1  -6   98.59    3.50
  -5   1   6   92.89    5.30
  -5  -1   6   91.19    5.10
   5   1  -5   80.79    3.20
  -5   1   5   77.79    4.50
  -5   1   5   83.19    2.60
   5   1  -5   71.19    4.70
   5  -1  -5   81.99    4.90
  -5  -1   5   87.69    4.60
   5   1  -4  319.77    8.50
  -5   1   4  324.97   10.20
  -5   1   4  326.47    7.90
  -5   1   4  329.87    7.70
   5   1  -4  311.57   10.60
   5  -1  -4  303.87   10.30
  -5  -1   4  334.87    9.80
   5  -1  -4  316.17   10.40
   5   1  -3   31.80    3.40
   5  -1  -3   28.30    2.90
   5  -1  -3   32.20    1.90
   5  -1  -3   36.50    3.50
  -5  -1   3   35.10    2.40
   5   1  -2  292.57    9.70
   5   1  -2  304.67    8.50
   5  -1  -2  300.17    9.20
  -5  -1   2  302.27    8.10
   5  -1  -2  289.27    9.00
   5   1  -1  131.39    5.00
   5   1  -1  127.29    5.70
   5  -1  -1  133.59    5.20
   5  -1  -1  126.99    4.80
  -5  -1   1  119.69    3.90
   5   1   0    0.60    0.70
   5  -1   0    0.40    0.70
   5  -1   0    6.90    1.30
   5  -1   0    1.00    0.70
  -5  -1   0    1.30    0.80
  -5  -1   0    0.70    0.30
   5   1   1 1061.79   22.00
  -5   1  -1 1069.69   23.60
   5   1   1 1069.99   25.00
  -5  -1  -1 1088.89   25.20
   5  -1   1 1061.09   24.60
   5  -1   1 1041.70   24.90
   5   1   2 1423.26   29.40
  -5   1  -2 1443.26   30.90
   5   1   2 1388.36   32.30
   5  -1   2 1442.76   32.60
   5  -1   2 1419.46   32.10
  -5  -1  -2 1395.16   32.40
   5   1   3  290.07    7.40
  -5   1  -3  280.07    8.30
   5   1   3  257.17    9.20
   5  -1   3  282.17    9.50
   5  -1   3  273.87    9.10
  -5  -1  -3  284.07    9.50
   5   1   4 1547.75   36.50
   5   1   4 1592.94   34.20
  -5   1  -4 1636.84   35.40
   5  -1   4 1566.84   36.40
  -5  -1  -4 1539.25   36.80
   5  -1   4 1634.34   36.80
   5   1   5  411.66   11.50
   5   1   5  435.16   13.20
  -5   1  -5  416.66   12.20
   5  -1   5  409.26   13.10
   5  -1   5  406.06   13.00
  -5  -1  -5  440.36   13.80
   5   1   6   45.70    3.30
   5   1   6   51.79    4.90
  -5   1  -6   47.70    3.60
   5  -1   6   42.80    4.50
   5  -1   6   48.90    4.80
  -5  -1  -6   46.70    5.00
   5   1   7  666.93   18.20
   5   1   7  700.93   19.60
  -5   1  -7  693.53   19.10
   5  -1   7  686.93   20.00
   5  -1   7  679.03   19.50
  -5  -1  -7  685.13   20.40
   5   1   8  561.54   16.40
  -5   1  -8  566.94   17.10
   5   1   8  576.74   17.20
   5  -1   8  546.35   17.10
   5  -1   8  565.74   17.80
  -5  -1  -8  539.65   18.20
   5   1   9   49.10    5.10
   5   1   9   27.70    3.80
  -5   1  -9   56.29    5.60
   5  -1   9   55.89    5.60
   5  -1   9   43.50    5.10
  -5  -1  -9   53.19    5.80
   5   1  10 1274.97   32.50
  -5   1 -10 1216.58   32.90
   5  -1  10 1249.57   32.50
   5  -1  10 1350.36   34.40
  -5  -1 -10 1187.48   34.20
  -5   1 -11   78.89    6.40
   5   1  11   81.79    6.20
   5   1  11   75.69    5.80
   5  -1  11   80.19    7.80
  -5  -1 -11   75.99    7.80
   5  -1  11   83.79    6.00
  -5   1 -12  273.37   12.80
   5   1  12  281.37   12.50
   5   1  12  285.77   11.90
  -5  -1 -12  262.67   13.50
   5  -1  12  285.67   13.50
   5  -1  12  269.57   11.80
   5   1  13  102.69    7.00
  -5   1 -13  101.69    8.10
   5   1  13  100.39    7.80
   5  -1  13   93.19    6.90
  -5  -1 -13   90.99    9.20
   5  -1  13   87.69    8.90
  -5   1 -14   49.10    6.80
   5   1  14   35.80    6.00
  -5   1 -14   39.00    5.00
  -5   1 -14   44.00    5.60
   5   1  14   30.80    4.70
   5  -1  14   39.00    6.30
  -5  -1 -14   40.80    6.60
   5   1  15  142.69   11.80
  -5   1 -15  157.68   10.90
  -5  -1 -15  135.59   10.90
   5  -1  15  177.38   11.70
  -5   1 -16  178.98   12.00
   5  -1  16  163.78   12.00
  -5  -1 -16  191.58   13.30
  -5   1 -17   52.99    8.00
   5  -1  17   33.90    6.80
  -5  -1 -17   66.59    9.50
  -5  -1 -18   13.30    5.30
   5  -1  18   11.10    5.10
  -5  -1 -19    2.90    4.00
  -5  -1 -20   34.70    8.10
   5   2 -22   19.90    7.10
  -5   2  21    4.20    4.70
   5   2 -21    0.70    4.70
   5  -2 -21    7.20    5.40
  -5  -2  21    7.40    5.30
   5   2 -20    1.90    3.70
  -5   2  20    7.60    4.40
  -5  -2  20   10.00    5.10
   5  -2 -20    4.60    4.50
   5   2 -19  112.29   12.40
  -5   2  19  109.19   11.80
   5  -2 -19   92.39   11.90
  -5  -2  19   86.89   11.10
  -5   2  18   22.40    5.60
   5   2 -18   24.60    6.20
  -5  -2  18   23.10    6.30
   5  -2 -18   26.90    6.60
   5   2 -17  222.38   14.20
  -5   2  17  212.48   13.20
  -5  -2  17  210.48   13.90
   5  -2 -17  225.48   14.80
   5   2 -16   33.10    6.20
  -5   2  16   23.60    5.20
  -5  -2  16   20.20    5.30
   5  -2 -16   21.40    5.50
  -5   2  15   42.50    6.50
   5   2 -15   38.80    6.50
   5  -2 -15   33.80    6.10
  -5  -2  15   41.60    6.70
  -5   2  14   12.90    3.90
   5   2 -14    9.30    3.80
   5  -2 -14    3.50    2.90
  -5  -2  14   12.40    3.90
  -5   2  13  632.24   21.40
   5   2 -13  597.14   21.80
  -5  -2  13  571.34   21.50
   5  -2 -13  579.64   22.20
   5   2 -12   57.19    7.00
  -5   2  12   61.59    6.90
  -5  -2  12   59.19    7.20
   5  -2 -12   75.99    8.30
  -5   2  11  196.78   10.10
   5   2 -11  207.98   10.70
   5   2 -11  195.98    7.90
   5  -2 -11  209.98   11.20
  -5  -2  11  186.08   10.20
   5   2 -10  857.01   20.50
   5   2 -10  862.61   25.50
  -5   2  10  866.21   25.10
  -5  -2  10  875.91   25.60
   5  -2 -10  831.72   26.00
  -5   2   9    7.40    2.30
   5   2  -9    9.80    2.90
   5   2  -9    8.90    1.60
  -5  -2   9    8.70    2.60
   5  -2  -9   11.90    3.00
  -5   2   8   43.20    4.80
   5   2  -8   39.90    2.80
  -5   2   8   40.10    1.70
   5   2  -8   38.60    4.60
  -5  -2   8   41.60    4.70
   5  -2  -8   36.80    4.70
  -5   2   7  977.10   25.60
   5   2  -7 1000.70   22.70
  -5   2   7  980.50   20.90
   5   2  -7  985.40   26.20
  -5  -2   7  949.51   25.50
   5  -2  -7  965.20   26.30
  -5   2   6 1512.95   35.30
   5   2  -6 1456.85   35.70
   5   2  -6 1468.65   32.60
  -5   2   6 1447.76   31.10
  -5  -2   6 1498.85   35.10
   5  -2  -6 1475.05   35.80
  -5   2   5 2323.37   47.70
   5   2  -5 2282.67   51.59
   5  -2  -5 2324.27   51.69
  -5  -2   5 2272.37   50.49
   5  -2  -5 2259.57   51.19
   5   2  -4   97.89    5.40
  -5   2   4   83.69    3.60
   5   2  -4   96.19    4.30
   5  -2  -4   89.99    4.90
   5  -2  -4   95.09    5.20
  -5  -2   4   86.99    4.40
   5   2  -3  155.18    6.80
   5   2  -3  149.39    5.70
  -5   2   3  160.78    5.40
   5  -2  -3  134.99    6.30
   5  -2  -3  141.99    6.00
  -5  -2   3  145.09    5.50
   5   2  -2   90.39    4.30
  -5   2   2   98.69    3.90
  -5   2   2   92.49    4.00
   5   2  -2   90.79    5.00
   5  -2  -2   65.69    3.70
  -5  -2   2   88.89    3.60
  -5   2   1  325.97    9.50
   5   2  -1  304.37    9.60
  -5   2   1  325.67    9.10
  -5  -2   1  316.07    7.90
   5  -2  -1  307.67   10.10
   5  -2  -1  329.37    8.90
  -5  -2   1  314.87   10.00
  -5   2   0  338.67    9.70
  -5   2   0  340.87   10.20
   5   2   0  326.77   10.20
   5  -2   0  350.26   10.80
  -5  -2   0  334.07   10.50
  -5  -2   0  334.17    7.50
   5  -2   0  343.27    8.90
  -5   2  -1 1374.96   31.60
   5   2   1 1329.57   31.50
  -5   2  -1 1379.36   31.00
  -5   2  -1 1372.06   28.90
   5  -2   1 1374.56   32.00
  -5  -2  -1 1381.56   32.00
  -5   2  -2    3.00    1.30
  -5   2  -2    9.40    1.80
   5   2   2    5.20    1.40
  -5   2  -2    8.00    1.10
   5  -2   2    7.60    1.80
  -5  -2  -2    6.10    1.60
  -5   2  -3 1249.47   26.70
   5   2   3 1217.98   25.40
   5   2   3 1283.57   29.50
  -5  -2  -3 1232.78   29.90
   5  -2   3 1205.38   29.70
   5  -2   3 1153.88   29.20
  -5   2  -4  168.58    5.80
   5   2   4  172.48    5.20
   5   2   4  169.48    7.40
   5  -2   4  187.48    8.00
   5  -2   4  177.08    7.60
   5   2   5   33.50    2.30
   5   2   5   39.20    4.20
  -5   2  -5   37.80    2.70
   5  -2   5   47.50    4.90
  -5  -2  -5   31.90    3.90
   5  -2   5   35.10    4.10
   5   2   6  171.18    6.30
   5   2   6  176.88    7.90
  -5   2  -6  177.68    6.80
  -5  -2  -6  169.78    8.50
   5  -2   6  171.98    8.30
   5  -2   6  177.58    8.00
  -5   2  -7  587.14   18.00
   5   2   7  604.14   16.00
  -5   2  -7  604.54   17.40
   5   2   7  591.94   17.80
  -5   2  -7  586.94   16.40
  -5  -2  -7  592.34   19.10
   5  -2   7  572.34   18.60
   5  -2   7  606.04   18.00
  -5   2  -8   78.69    5.60
   5   2   8   65.29    4.40
  -5   2  -8   66.39    4.80
  -5   2  -8   66.39    4.60
   5   2   8   67.49    5.10
   5  -2   8   75.59    5.90
  -5  -2  -8   66.79    6.80
   5   2   9   39.30    4.60
  -5   2  -9   40.70    4.70
  -5   2  -9   47.10    4.80
  -5   2  -9   39.10    4.50
   5   2   9   39.60    4.20
   5  -2   9   43.80    5.70
  -5  -2  -9   36.70    5.20
   5   2  10    2.60    1.70
   5   2  10    2.30    1.60
  -5   2 -10    2.00    1.60
  -5   2 -10    1.00    1.60
  -5   2 -10    1.70    1.60
   5  -2  10    0.10    1.60
  -5  -2 -10    2.60    2.00
  -5   2 -11  520.65   17.50
  -5   2 -11  513.25   16.70
   5   2  11  536.75   17.20
   5   2  11  499.85   17.10
  -5   2 -11  516.15   17.60
   5  -2  11  502.75   19.20
  -5  -2 -11  504.95   19.60
  -5   2 -12   54.19    6.10
   5   2  12   63.99    6.40
   5   2  12   56.29    6.20
  -5   2 -12   51.19    5.70
  -5   2 -12   48.20    5.90
  -5  -2 -12   56.19    7.20
   5  -2  12   72.79    8.10
  -5   2 -13  281.07   13.10
   5   2  13  261.47   12.00
  -5   2 -13  312.87   13.20
  -5   2 -13  251.17   11.50
   5  -2  13  321.57   15.40
  -5  -2 -13  314.97   15.60
  -5   2 -14  245.28   12.60
   5   2  14  225.78   11.30
  -5   2 -14  235.48   11.00
  -5   2 -14  227.38   11.60
  -5  -2 -14  249.88   14.50
   5  -2  14  228.68   13.60
  -5  -2 -15    9.80    4.10
   5  -2  15   18.20    5.00
  -5  -2 -16    0.40    3.00
   5  -2  16    1.80    3.10
   5  -2  17  135.39   13.00
  -5  -2 -17  118.69   13.00
  -5  -2 -18    2.40    4.10
   5  -2  18   -5.10    3.30
   5  -2  19  249.58   17.20
  -5  -2 -19  274.57   18.30
   5  -2  20   44.40   10.70
  -5   3  21  374.96   20.90
  -5   3  20    0.10    3.90
   5   3 -20   -3.50    3.40
   5  -3 -20    2.60    4.10
  -5  -3  20   -0.30    3.90
   5   3 -19   87.19   11.20
  -5   3  19   89.19   10.80
   5  -3 -19   94.79   12.20
  -5  -3  19  110.79   12.40
  -5   3  18   13.00    4.90
   5   3 -18   18.40    5.40
  -5  -3  18    9.20    4.20
   5  -3 -18   12.30    5.20
   5   3 -17   28.70    6.20
  -5   3  17   36.30    6.40
  -5  -3  17   58.39    8.90
   5  -3 -17   59.59    9.20
  -5   3  16   12.10    4.20
   5   3 -16   19.10    4.90
  -5  -3  16   12.20    4.40
   5  -3 -16   16.20    5.10
   5   3 -15  388.26   17.70
  -5   3  15  399.86   17.40
   5  -3 -15  349.17   18.10
  -5  -3  15  383.86   18.30
   5   3 -14   57.49    7.60
  -5   3  14   53.19    7.00
   5  -3 -14   42.50    7.00
  -5  -3  14   47.20    6.80
  -5   3  13  280.37   13.40
   5   3 -13  243.18   13.00
   5  -3 -13  274.27   14.60
  -5  -3  13  282.37   14.20
   5   3 -12  100.69    7.70
  -5   3  12  100.99    7.60
  -5  -3  12  118.09    8.60
   5  -3 -12  104.89   10.20
  -5   3  11  122.19    7.90
   5   3 -11  109.39    5.60
   5   3 -11  104.89    7.50
   5  -3 -11  105.29    8.20
  -5  -3  11   99.69    7.50
   5   3 -10   30.20    3.40
  -5   3  10   26.90    4.30
   5   3 -10   23.90    4.30
   5  -3 -10   26.20    4.70
  -5  -3  10   25.50    4.30
   5   3  -9 1147.59   30.80
  -5   3   9 1141.39   25.20
  -5   3   9 1143.49   30.70
   5   3  -9 1128.29   27.40
   5  -3  -9 1136.69   31.50
  -5  -3   9 1138.69   31.20
   5   3  -8   12.90    2.20
   5   3  -8    9.70    2.60
  -5   3   8   12.90    1.70
  -5   3   8   15.20    3.10
   5  -3  -8   14.50    3.10
  -5  -3   8   18.60    3.50
  -5   3   7  413.16   14.30
  -5   3   7  427.56   11.20
   5   3  -7  433.46   14.70
  -5  -3   7  433.96   14.50
   5  -3  -7  422.26   14.80
   5   3  -6  205.68    9.10
   5   3  -6  204.58    7.70
  -5   3   6  208.58    6.80
  -5  -3   6  206.58    8.80
   5  -3  -6  207.28    9.20
   5   3  -5   62.79    3.90
  -5   3   5   58.19    3.40
   5   3  -5   66.49    4.70
  -5  -3   5   64.79    4.30
   5  -3  -5   58.99    4.40
   5  -3  -5   59.49    4.60
   5   3  -4   40.80    4.30
   5   3  -4   38.10    3.60
  -5   3   4   38.20    2.80
   5  -3  -4   41.80    3.40
  -5  -3   4   39.10    3.10
   5  -3  -4   37.80    4.20
   5   3  -3 1829.12   42.40
  -5   3   3 1943.11   41.90
   5   3  -3 1953.20   44.10
   5  -3  -3 1807.72   42.10
  -5  -3   3 1907.31   41.90
   5  -3  -3 1995.90   44.30
   5   3  -2    1.50    1.00
  -5   3   2    0.40    0.70
   5  -3  -2    0.40    0.70
   5  -3  -2    2.40    1.30
  -5  -3   2    1.80    1.00
  -5  -3   2    3.10    1.00
  -5   3   1  419.36   12.40
   5   3  -1  413.56   12.60
   5  -3  -1  425.76   10.90
  -5  -3   1  418.66   10.70
   5  -3  -1  407.26   13.30
  -5  -3   1  408.86   12.70
  -5   3   0  441.36   12.70
   5   3   0  389.56   12.40
   5  -3   0  417.16   13.30
  -5  -3   0  395.46   12.60
  -5  -3   0  405.76    9.90
   5  -3   0  412.16   10.00
  -5   3  -1  212.08    8.40
   5   3   1  222.68    8.50
   5  -3   1  201.28    8.70
  -5  -3  -1  228.98    5.60
  -5  -3  -1  224.38    8.80
   5   3   2    2.30    1.30
  -5   3  -2    3.50    1.30
   5   3   2    5.90    0.70
  -5   3  -2    3.20    1.40
   5  -3   2    4.00    1.50
  -5  -3  -2    0.30    1.20
   5   3   3  707.23   15.40
  -5   3  -3  691.83   19.60
   5   3   3  722.63   19.60
  -5   3  -3  730.73   15.10
  -5   3  -3  681.23   18.90
  -5  -3  -3  705.23   20.00
   5  -3   3  706.13   20.40
  -5   3  -4   63.29    2.70
   5   3   4   59.29    4.40
   5   3   4   65.49    2.70
  -5   3  -4   63.29    4.60
  -5   3  -4   65.39    4.40
   5  -3   4   58.99    4.80
  -5  -3  -4   65.39    4.90
  -5   3  -5  997.30   26.10
  -5   3  -5 1024.40   23.10
  -5   3  -5 1012.00   27.00
   5   3   5 1049.49   26.70
   5   3   5 1043.70   23.20
   5  -3   5 1061.69   28.30
  -5  -3  -5 1031.50   27.90
  -5   3  -6    3.00    1.60
  -5   3  -6    8.60    1.60
  -5   3  -6    4.30    1.60
   5   3   6    9.10    2.20
   5   3   6    8.20    1.60
   5  -3   6    7.80    2.40
  -5  -3  -6    2.00    1.50
  -5   3  -7  200.38    7.40
   5   3   7  188.78    8.80
  -5   3  -7  211.08    8.90
   5   3   7  197.38    7.30
  -5   3  -7  193.98    9.20
  -5  -3  -7  182.58    9.70
   5  -3   7  190.38    9.90
   5   3   8   78.39    5.60
   5   3   8   76.99    4.60
  -5   3  -8   79.89    5.90
  -5   3  -8   69.69    4.40
  -5   3  -8   72.99    5.30
  -5  -3  -8   59.49    6.50
   5  -3   8   69.09    7.00
  -5   3  -9  721.53   19.90
  -5   3  -9  714.33   21.10
  -5   3  -9  742.23   22.20
   5   3   9  739.33   19.80
   5   3   9  687.23   21.30
  -5  -3  -9  751.32   24.20
   5  -3   9  679.73   23.20
  -5   3 -10   21.90    3.80
   5   3  10   23.60    3.90
  -5   3 -10   23.60    4.00
   5   3  10   16.70    3.50
  -5   3 -10   18.20    3.20
   5  -3  10   17.20    4.10
  -5  -3 -10   16.00    4.00
  -5   3 -11  172.98   13.30
  -5   3 -11  160.28    9.20
  -5   3 -11  156.48    8.50
   5   3  11  145.79    8.40
   5  -3  11  151.88   10.20
  -5  -3 -11  151.18   10.40
   5   3  12    3.50    2.00
  -5   3 -12    0.80    1.80
  -5   3 -12   -0.10    1.70
  -5  -3 -12    2.40    2.40
   5  -3  12   -1.90    2.00
  -5   3 -13   43.30    6.00
   5   3  13   38.10    5.50
   5  -3  13   26.40    5.50
  -5  -3 -13   28.30    5.90
  -5   3 -14   40.70    5.90
  -5  -3 -14   37.90    7.10
   5  -3  14   35.20    6.50
  -5  -3 -15  828.12   30.80
   5  -3  15  814.32   30.10
  -5  -3 -16   -2.20    3.30
   5  -3  16   -0.80    3.20
  -5  -3 -17  209.78   15.50
   5  -3  17  239.08   15.90
  -5  -3 -18   -1.80    3.70
   5  -3  18   -0.10    4.60
   5  -3  19   -5.40    4.20
  -5   4  21   -0.30    4.50
  -5   4  20   35.90    7.50
  -5  -4  20   12.10    5.70
   5  -4 -20   28.60    7.90
  -5   4  19   79.99   10.20
   5  -4 -19   39.00    8.60
  -5  -4  19   63.69   10.10
  -5   4  18   34.00    6.80
  -5  -4  18   29.00    6.80
   5  -4 -18   39.80    7.80
  -5   4  17  296.57   16.20
   5   4 -17  326.97   17.20
  -5  -4  17  315.57   18.10
   5  -4 -17  326.17   18.70
  -5   4  16   90.19    9.80
   5   4 -16  109.39   11.10
   5  -4 -16   89.39   11.10
  -5  -4  16  109.69   11.80
  -5   4  15   38.70    6.30
   5   4 -15   42.30    7.00
  -5  -4  15   45.10    7.50
   5  -4 -15   38.60    7.20
   5   4 -14   99.29    9.90
  -5   4  14   88.99    9.10
   5  -4 -14   92.59   10.80
  -5  -4  14   92.49    9.90
  -5   4  13  327.87   15.00
   5   4 -13  298.57   14.50
   5  -4 -13  358.16   16.80
  -5  -4  13  344.17   16.50
  -5   4  12   25.70    4.70
   5   4 -12   34.50    5.20
  -5  -4  12   31.80    5.50
   5  -4 -12   32.20    5.80
   5   4 -11  824.52   22.70
  -5   4  11  819.42   25.60
   5   4 -11  839.82   25.80
   5  -4 -11  848.82   27.30
  -5  -4  11  832.22   27.00
   5   4 -10   68.99    6.80
  -5   4  10   68.89    6.70
   5   4 -10   51.19    5.00
  -5  -4  10   44.10    6.00
   5  -4 -10   68.49    7.50
  -5   4   9    8.20    2.60
   5   4  -9    2.40    1.30
   5   4  -9   14.20    3.30
  -5   4   9   10.30    1.80
  -5  -4   9   15.20    3.40
   5  -4  -9   10.70    3.00
  -5   4   8   32.60    4.60
  -5   4   8   23.20    2.70
   5   4  -8   23.50    3.40
   5   4  -8   19.50    3.40
   5  -4  -8   27.10    4.40
  -5  -4   8   18.50    3.50
   5   4  -7  502.05   16.80
  -5   4   7  516.55   14.30
   5   4  -7  539.15   15.90
  -5  -4   7  503.05   17.00
   5  -4  -7  527.65   17.30
   5  -4  -7  529.35   17.70
   5   4  -6  927.61   24.00
  -5   4   6  896.61   22.40
   5   4  -6  910.41   25.00
   5  -4  -6  911.91   25.70
  -5  -4   6  913.71   25.00
   5  -4  -6  905.11   24.80
  -5   4   5 1274.47   30.10
   5   4  -5 1271.77   32.30
   5   4  -5 1243.88   31.00
   5  -4  -5 1274.77   32.90
  -5  -4   5 1319.67   31.80
   5  -4  -5 1249.28   31.50
   5   4  -4  229.78    9.70
  -5   4   4  236.28    8.60
   5   4  -4  237.58    9.30
   5  -4  -4  236.08   10.20
  -5  -4   4  229.78    8.90
   5   4  -3  732.93   20.60
  -5   4   3  760.92   20.20
   5  -4  -3  814.52   22.20
  -5  -4   3  733.83   20.40
  -5  -4   3  773.52   20.00
   5  -4  -3  756.32   19.60
   5   4  -2  153.78    7.20
  -5   4   2  149.99    6.80
  -5  -4   2  144.59    6.90
  -5  -4   2  150.48    6.20
   5  -4  -2  152.08    7.70
   5  -4  -2  141.59    5.80
   5   4  -1 1081.89   27.40
  -5   4   1 1064.09   27.10
  -5  -4   1 1077.19   25.10
   5  -4  -1 1097.49   24.40
   5  -4  -1 1117.39   28.70
  -5  -4   1 1065.49   27.10
  -5   4   0  917.11   23.80
   5   4   0  873.31   23.70
   5  -4   0  898.71   24.70
  -5  -4   0  893.21   20.90
  -5  -4   0  903.31   23.80
   5  -4   0  918.81   19.70
   5   4   1  253.07   10.20
  -5   4  -1  311.07   11.00
  -5  -4  -1  284.77   10.70
   5  -4   1  271.87   11.10
  -5  -4  -1  287.37    8.00
   5   4   2  333.57   11.80
  -5   4  -2  326.77   11.90
   5  -4   2  320.77   12.50
  -5  -4  -2  320.17   11.90
  -5  -4  -2  323.57    8.60
  -5   4  -3   35.30    4.20
   5   4   3   41.60    4.60
   5   4   3   42.60    2.30
  -5  -4  -3   43.50    5.00
   5  -4   3   35.40    4.80
   5   4   4  258.57    7.40
  -5   4  -4  268.67   10.90
   5   4   4  257.77   10.40
  -5  -4  -4  248.58   10.90
   5  -4   4  250.17   11.30
  -5   4  -5  419.96   14.70
   5   4   5  408.86   10.80
   5   4   5  409.66   14.10
  -5  -4  -5  395.86   15.00
   5  -4   5  389.36   15.20
  -5   4  -6  102.79    6.80
   5   4   6  115.19    4.90
   5   4   6  115.09    6.80
  -5  -4  -6  114.79    7.60
   5  -4   6  103.99    7.30
   5   4   7 1028.30   28.10
  -5   4  -7 1024.80   28.90
   5   4   7 1071.29   26.30
  -5  -4  -7 1048.40   30.20
   5  -4   7 1039.10   30.40
  -5   4  -8  567.14   19.20
   5   4   8  552.54   18.30
  -5  -4  -8  574.64   20.40
   5  -4   8  575.94   20.60
  -5   4  -9   65.69    7.00
   5   4   9   54.29    5.90
   5  -4   9   49.50    6.90
  -5  -4  -9   56.59    7.10
  -5   4 -10   92.19    7.10
   5   4  10  104.29    7.20
  -5  -4 -10  112.49    8.80
   5  -4  10  115.19    9.00
   5   4  11   10.70    3.00
  -5   4 -11   12.70    3.50
   5  -4  11   11.60    4.00
  -5  -4 -11    7.20    3.40
  -5   4 -12  103.19    7.90
   5   4  12  100.89    7.40
   5  -4  12   90.99    9.80
  -5  -4 -12   92.19   10.20
   5   4  13  321.47   13.80
  -5   4 -13  299.27   14.20
  -5  -4 -13  294.67   16.40
   5  -4  13  311.87   16.60
  -5   4 -14   28.60    5.30
  -5  -4 -14   25.60    5.90
   5  -4  14   32.90    6.80
  -5   4 -15   18.40    6.10
   5  -4  15   19.30    5.60
  -5  -4 -15   16.00    5.30
   5  -4  16   19.30    6.10
  -5  -4 -16   10.40    4.90
   5  -4  17   68.59   10.50
  -5  -4 -17   36.40    7.70
   5  -4  18   25.60    6.90
  -5  -4 -18   28.70    7.10
  -5   5  20  280.97   17.80
  -5   5  19   18.60    6.30
   5  -5 -19   19.80    6.70
  -5  -5  19   19.50    6.60
  -5   5  18   20.40    5.80
   5  -5 -18    9.60    5.20
  -5  -5  18   15.00    5.60
  -5   5  17   22.60    5.60
   5  -5 -17   30.10    7.70
  -5  -5  17   27.60    6.80
  -5   5  16  176.38   12.00
  -5  -5  16  163.18   13.10
   5  -5 -16  182.28   14.00
  -5   5  15   40.70    6.50
   5  -5 -15   38.90    7.40
  -5  -5  15   54.09    8.30
   5   5 -14  149.79   10.30
  -5   5  14  168.78   11.00
  -5  -5  14  132.89   11.10
   5  -5 -14  158.98   11.90
  -5   5  13    8.70    3.40
   5   5 -13    6.60    3.00
  -5  -5  13    4.40    3.00
   5  -5 -13   13.40    4.40
  -5   5  12   63.89    7.20
   5   5 -12   65.69    7.50
  -5  -5  12   39.20    6.50
   5  -5 -12   54.09    7.50
   5   5 -11   16.40    3.40
  -5   5  11   14.70    3.60
   5   5 -11   13.40    3.70
  -5  -5  11    9.70    3.60
   5  -5 -11   15.00    4.20
   5   5 -10  764.42   22.20
  -5   5  10  716.73   23.70
   5   5 -10  760.72   23.50
  -5  -5  10  697.13   24.50
   5  -5 -10  759.42   25.00
   5   5  -9  123.59    7.90
  -5   5   9  118.19    7.90
   5   5  -9  116.39    7.00
  -5   5   9  122.59    6.10
   5  -5  -9  121.09    8.30
  -5  -5   9  123.59    8.50
  -5   5   8  264.37    9.50
   5   5  -8  250.67   10.80
   5   5  -8  259.77   11.40
   5  -5  -8  253.47   11.80
   5  -5  -8  247.58   12.10
  -5  -5   8  252.47   12.00
  -5   5   7   22.80    3.20
   5   5  -7   31.60    4.40
   5   5  -7   23.20    3.60
   5  -5  -7   36.60    5.00
  -5  -5   7   20.50    3.80
   5  -5  -7   23.40    4.20
   5   5  -6   10.50    2.70
  -5   5   6   10.70    2.30
   5   5  -6    8.10    2.30
  -5  -5   6   14.90    3.20
   5  -5  -6    5.30    2.00
   5  -5  -6   13.90    3.30
   5   5  -5   11.10    2.60
  -5   5   5   11.80    2.50
   5   5  -5    8.70    2.30
  -5  -5   5    5.10    2.00
   5  -5  -5    9.90    2.80
   5   5  -4  212.18    9.50
  -5   5   4  219.58    9.10
  -5  -5   4  218.28    9.10
   5  -5  -4  225.08   10.50
   5  -5  -4  219.68    8.80
  -5  -5   4  217.28    9.30
   5   5  -3   23.80    3.60
  -5   5   3   25.70    3.40
  -5  -5   3   27.40    3.50
  -5  -5   3   27.10    3.60
   5  -5  -3   34.10    4.90
   5  -5  -3   31.50    3.50
   5   5  -2  482.35   15.90
  -5   5   2  471.05   15.30
   5  -5  -2  466.75   13.20
   5  -5  -2  473.95   16.50
  -5  -5   2  463.45   14.90
  -5  -5   2  497.95   14.50
   5   5  -1  326.57   12.30
  -5   5   1  322.27   12.00
  -5  -5   1  331.47   10.70
  -5  -5   1  337.47   12.00
   5  -5  -1  313.57   12.90
   5  -5  -1  326.37    9.40
   5   5   0   90.89    6.10
  -5   5   0  103.09    6.30
  -5  -5   0   88.09    5.80
  -5  -5   0  100.59    4.90
   5  -5   0   90.39    6.40
   5  -5   0   99.59    3.50
   5   5   1    0.20    1.30
  -5   5  -1    1.50    1.30
   5  -5   1    0.10    1.50
  -5  -5  -1    1.60    1.40
  -5  -5  -1    1.80    1.10
   5   5   2  519.05   16.60
  -5   5  -2  493.85   16.60
  -5  -5  -2  499.55   16.50
   5  -5   2  474.95   17.20
  -5  -5  -2  484.65   13.10
  -5   5  -3  498.95   16.90
   5   5   3  507.45   16.50
   5  -5   3  499.75   17.70
  -5  -5  -3  455.05   16.40
  -5  -5  -3  491.45   13.00
   5   5   4  746.43   22.10
   5   5   4  728.93   17.80
  -5   5  -4  732.63   22.30
  -5  -5  -4  740.23   22.70
   5  -5   4  734.93   23.50
   5   5   5   84.69    6.00
  -5   5  -5   76.19    6.10
  -5  -5  -5   77.39    6.40
   5  -5   5   90.69    7.00
   5   5   6    6.20    2.30
  -5   5  -6    2.30    1.80
  -5  -5  -6    4.10    2.40
   5  -5   6    5.50    2.70
  -5   5  -7   85.49    6.80
   5   5   7   84.69    6.50
   5  -5   7   86.39    8.50
  -5  -5  -7   91.69    7.50
  -5   5  -8  122.09    8.40
   5   5   8  127.79    7.90
   5  -5   8  128.59    9.30
  -5  -5  -8  125.79    8.90
   5   5   9  441.66   16.70
  -5   5  -9  450.65   17.70
  -5  -5  -9  456.75   19.10
   5  -5   9  493.35   20.00
   5   5  10  757.22   24.00
  -5   5 -10  815.62   25.70
   5  -5  10  749.13   27.00
  -5  -5 -10  754.42   26.90
   5   5  11  274.87   12.70
  -5   5 -11  245.58   13.00
  -5  -5 -11  280.97   15.30
   5  -5  11  278.57   15.30
   5   5  12  126.79    8.70
  -5   5 -12  137.89    9.70
   5  -5  12  139.89   13.40
  -5  -5 -12  144.69   11.20
  -5   5 -13  194.28   11.50
   5   5  13  171.68   10.30
  -5  -5 -13  155.88   12.30
   5  -5  13  168.88   12.70
  -5   5 -14  131.29    9.80
  -5  -5 -14  143.89   13.80
   5  -5  14  123.69   12.80
  -5   5 -15    0.40    3.00
  -5  -5 -15    5.00    4.20
   5  -5  15   -2.20    3.40
   5  -5  16  191.98   15.10
  -5  -5 -16  197.88   15.30
   5  -5  17   26.40    7.80
  -5  -5 -17   29.00    7.60
  -5   6  18  244.08   15.60
  -5  -6  18  223.78   17.20
   5  -6 -18  284.37   18.90
  -5   6  17    8.90    4.50
  -5  -6  17    7.50    5.20
   5  -6 -17    2.20    4.50
  -5   6  16  164.28   11.80
  -5  -6  16  167.18   13.60
   5  -6 -16  141.99   14.80
  -5   6  15    3.70    3.10
  -5  -6  15    6.20    4.00
   5  -6 -15   10.40    4.50
  -5   6  14   92.09    9.80
  -5  -6  14   94.79   10.90
   5  -6 -14   93.39   10.80
  -5   6  13   -1.10    2.20
   5  -6 -13   -1.00    2.60
  -5  -6  13   -1.90    2.20
   5   6 -12  903.41   26.40
  -5   6  12  817.42   27.60
   5  -6 -12  901.71   30.00
  -5  -6  12  816.02   29.60
  -5   6  11    7.60    3.00
   5   6 -11    8.50    2.90
  -5  -6  11    5.10    2.90
   5  -6 -11   10.50    3.80
   5   6 -10  766.32   23.80
  -5   6  10  736.23   24.60
   5   6 -10  793.82   24.40
  -5  -6  10  717.63   25.80
   5  -6 -10  801.42   26.30
   5   6  -9  148.69    8.90
  -5   6   9  157.18    7.80
   5   6  -9  153.98    8.90
  -5   6   9  149.49    9.40
   5  -6  -9  156.58    9.80
  -5  -6   9  151.38   10.00
  -5   6   8  271.37   10.80
   5   6  -8  287.67   12.40
   5   6  -8  280.97   12.30
  -5  -6   8  271.37   13.10
   5  -6  -8  279.97   13.40
   5  -6  -8  271.67   12.80
  -5   6   7   26.60    3.80
   5   6  -7   38.10    5.20
   5   6  -7   36.50    5.00
  -5  -6   7   29.90    4.80
   5  -6  -7   38.30    5.20
   5  -6  -7   28.60    5.00
   5   6  -6 1182.58   31.70
  -5   6   6 1147.89   30.00
   5  -6  -6 1185.98   33.00
   5  -6  -6 1139.09   30.90
  -5  -6   6 1111.89   31.60
  -5  -6   6 1155.88   30.00
  -5   6   5  382.76   13.80
   5   6  -5  375.06   14.40
   5  -6  -5  363.46   15.10
   5  -6  -5  378.56   13.60
  -5  -6   5  376.36   14.40
   5   6  -4  222.08   10.60
  -5   6   4  231.58   10.20
   5  -6  -4  218.38    9.30
   5  -6  -4  218.08   11.00
  -5  -6   4  221.38   10.10
  -5   6   3    0.70    1.40
   5   6  -3    3.90    1.80
  -5  -6   3    1.50    1.40
   5  -6  -3    1.80    1.60
   5  -6  -3    2.80    1.50
  -5  -6   3    0.30    1.30
   5   6  -2  193.68    9.80
  -5   6   2  180.28    9.20
  -5  -6   2  209.38    8.90
   5  -6  -2  209.48   10.70
   5  -6  -2  194.88    7.80
  -5  -6   2  186.68    8.90
   5   6  -1    1.00    1.50
  -5   6   1    1.30    1.40
   5  -6  -1    0.60    1.70
  -5  -6   1    4.00    1.70
  -5  -6   1    1.60    1.60
  -5   6   0  603.44   19.70
   5   6   0  625.74   20.10
  -5  -6   0  613.24   17.30
   5  -6   0  598.94   20.70
  -5  -6   0  633.64   19.30
  -5   6  -1   28.10    4.30
   5   6   1   29.10    4.30
  -5  -6  -1   35.40    4.70
   5  -6   1   27.70    4.50
  -5  -6  -1   31.70    3.60
   5   6   2   12.00    3.10
  -5   6  -2   18.30    3.50
  -5  -6  -2   16.10    2.40
   5  -6   2   16.10    3.70
  -5  -6  -2   18.20    3.70
   5   6   3   20.70    3.80
  -5   6  -3   19.50    3.90
  -5  -6  -3   14.70    3.30
  -5  -6  -3   20.30    2.80
   5  -6   3    9.20    3.00
  -5   6  -4    3.50    2.10
   5   6   4    2.30    1.70
   5  -6   4    4.80    2.30
  -5  -6  -4    4.60    2.40
   5   6   5   39.60    5.40
  -5   6  -5   34.10    5.10
  -5  -6  -5   31.30    5.20
   5  -6   5   44.30    6.30
  -5   6  -6  252.17   12.50
   5   6   6  282.47   12.40
  -5  -6  -6  266.97   13.10
   5  -6   6  240.98   13.20
   5   6   7    2.70    2.10
  -5   6  -7    5.30    2.60
   5  -6   7    8.40    3.10
  -5  -6  -7    6.00    3.00
  -5   6  -8  386.66   16.50
   5   6   8  383.56   15.50
   5  -6   8  392.96   18.00
  -5  -6  -8  387.06   17.40
   5   6   9   31.70    5.00
  -5   6  -9   37.30    5.90
  -5  -6  -9   35.90    6.20
   5  -6   9   43.20    7.00
   5   6  10    0.10    2.00
  -5   6 -10    0.10    2.10
   5  -6  10    0.10    2.30
  -5  -6 -10    3.80    2.80
   5   6  11   61.09    7.10
  -5   6 -11   59.39    7.70
   5  -6  11   63.19    8.90
  -5  -6 -11   46.00    7.40
  -5   6 -12  315.97   15.80
   5   6  12  299.17   14.20
  -5  -6 -12  312.37   17.40
   5  -6  12  308.47   17.50
  -5   6 -13    5.20    3.40
   5  -6  13    7.60    4.20
  -5  -6 -13    5.80    4.40
  -5   6 -14  255.07   14.50
  -5  -6 -14  253.47   16.70
   5  -6  14  276.77   17.50
  -5   6 -15    0.20    3.00
  -5  -6 -15    1.60    3.60
   5  -6  15    4.50    4.40
  -5  -6 -16    2.40    4.20
   5  -6  16   -0.30    4.60
   5  -7 -17    4.20    5.00
  -5  -7  17   -2.60    3.70
  -5   7  16  135.29   12.80
   5  -7 -16  142.99   14.80
  -5  -7  16  147.19   14.90
  -5   7  15   16.00    5.10
  -5  -7  15    8.20    4.90
   5  -7 -15    9.90    4.90
  -5   7  14  213.68   13.10
   5  -7 -14  209.78   14.80
  -5  -7  14  201.98   14.60
  -5   7  13   42.70    6.80
  -5  -7  13   36.00    6.90
   5  -7 -13   29.80    6.30
   5   7 -12    7.70    3.30
  -5   7  12    3.50    3.40
  -5  -7  12   -1.10    2.60
   5  -7 -12    4.10    3.70
  -5   7  11   23.90    5.00
   5   7 -11   21.40    4.60
   5  -7 -11   23.50    5.20
  -5  -7  11   28.20    6.20
   5   7 -10   41.10    6.00
  -5   7  10   52.09    6.80
   5  -7 -10   48.80    7.00
  -5  -7  10   46.00    6.90
  -5   7   9  112.89    7.20
   5   7  -9  102.59    8.10
   5  -7  -9  107.09    8.80
  -5  -7   9  104.59   10.10
   5  -7  -9  108.79    8.50
   5   7  -8  516.45   18.80
  -5   7   8  501.75   17.10
  -5  -7   8  483.35   19.50
   5  -7  -8  495.85   18.80
   5  -7  -8  486.65   19.50
   5   7  -7    3.40    2.60
  -5   7   7    8.10    2.50
   5  -7  -7    6.90    2.70
   5  -7  -7    3.70    2.30
  -5  -7   7    2.80    2.50
  -5   7   6   14.10    3.30
   5   7  -6   10.40    3.20
  -5  -7   6    8.60    2.90
   5  -7  -6   10.60    3.00
  -5  -7   6    8.70    3.80
   5  -7  -6   11.30    3.40
  -5   7   5    6.30    2.60
   5   7  -5    1.80    2.10
   5  -7  -5    7.20    2.90
   5  -7  -5    2.60    2.00
  -5  -7   5    6.00    2.40
  -5  -7   5    8.10    2.50
   5   7  -4  119.89    8.10
  -5   7   4  119.79    7.80
   5  -7  -4  122.89    8.60
  -5  -7   4  109.19    6.90
  -5  -7   4  111.39    7.50
   5   7  -3  470.75   17.60
  -5   7   3  452.45   16.90
  -5  -7   3  467.25   16.40
   5  -7  -3  464.95   18.20
   5   7  -2  179.48   10.20
  -5   7   2  192.08   10.10
  -5  -7   2  184.18    9.10
  -5  -7   2  160.28    8.60
   5  -7  -2  176.58   10.50
  -5   7   1  400.46   15.90
   5   7  -1  436.56   16.70
  -5  -7   1  414.16   14.40
   5  -7  -1  431.56   17.30
  -5  -7   1  408.86   15.20
   5   7   0   59.99    6.80
  -5   7   0   65.69    7.20
  -5  -7   0   69.59    5.20
   5  -7   0   61.99    7.50
  -5  -7   0   51.49    5.80
  -5   7  -1   48.80    6.10
   5   7   1   67.49    7.30
  -5  -7  -1   57.09    6.10
  -5  -7  -1   56.39    4.70
   5  -7   1   45.40    6.10
  -5   7  -2  528.05   19.60
   5   7   2  555.24   19.80
  -5  -7  -2  572.14   19.40
   5  -7   2  552.24   20.80
  -5   7  -3   30.70    5.20
   5   7   3   31.00    5.00
  -5  -7  -3   28.50    4.70
   5  -7   3   42.10    6.00
  -5   7  -4  294.37   13.90
   5   7   4  276.17   13.10
  -5  -7  -4  292.47   13.60
   5  -7   4  288.47   14.60
   5   7   5  233.08   11.90
  -5   7  -5  249.97   12.70
   5  -7   5  227.58   13.10
  -5  -7  -5  230.08   12.40
  -5   7  -6  126.19    9.10
   5   7   6  129.09    8.80
   5  -7   6  135.59   10.20
  -5  -7  -6  127.59    9.40
   5   7   7   70.29    7.50
  -5   7  -7   85.39    8.80
  -5  -7  -7   83.99    9.00
   5  -7   7   82.89   10.00
  -5   7  -8  315.77   15.50
   5   7   8  339.37   14.90
  -5  -7  -8  347.27   16.80
   5  -7   8  317.17   16.90
   5   7   9  605.54   22.00
  -5   7  -9  668.33   24.00
  -5  -7  -9  602.34   24.30
   5  -7   9  612.54   25.00
   5   7  10  628.54   22.20
  -5   7 -10  581.34   22.90
   5  -7  10  612.54   25.30
  -5  -7 -10  604.04   24.70
  -5   7 -11  191.18   12.40
   5   7  11  185.78   11.40
  -5  -7 -11  194.48   14.00
   5  -7  11  197.28   14.10
   5   7  12    6.60    3.50
  -5   7 -12   11.60    4.50
   5  -7  12    9.10    4.50
  -5  -7 -12    3.40    3.70
  -5   7 -13    5.70    3.60
   5  -7  13    9.40    4.80
  -5  -7 -13    3.10    3.70
  -5   7 -14    3.70    3.60
   5  -7  14    3.80    4.60
  -5  -7 -14   -3.20    3.50
  -5   7 -15  215.78   14.40
   5  -7  15  212.58   16.50
  -5  -7 -15  234.78   17.20
  -5  -8  16    5.60    4.80
   5  -8 -16    0.80    4.70
  -5  -8  15    6.50    4.90
   5  -8 -15    6.30    5.00
  -5   8  14    5.40    3.80
  -5  -8  14   -2.10    3.10
   5  -8 -14    0.50    3.20
  -5   8  13  215.88   13.50
   5  -8 -13  239.38   15.40
  -5  -8  13  229.58   15.70
  -5   8  12   21.10    5.20
   5   8 -12   13.90    4.30
  -5  -8  12   23.40    6.10
   5  -8 -12   21.10    5.80
  -5   8  11  412.86   18.50
   5   8 -11  456.05   18.80
   5  -8 -11  420.86   19.50
  -5  -8  11  429.16   20.50
  -5   8  10   19.90    4.60
   5   8 -10   14.50    4.20
   5  -8 -10   12.20    4.30
  -5  -8  10   19.60    5.20
  -5   8   9    3.70    2.80
   5   8  -9    2.30    2.90
  -5  -8   9    0.30    2.80
   5  -8  -9   -1.40    2.30
   5  -8  -9    2.30    2.80
   5   8  -8   35.00    5.90
  -5   8   8   49.70    6.20
  -5  -8   8   41.20    6.60
   5  -8  -8   40.20    6.40
  -5   8   7  397.86   15.90
   5   8  -7  379.36   16.90
  -5  -8   7  410.06   17.70
   5  -8  -7  427.46   18.40
   5   8  -6   40.20    6.20
  -5   8   6   26.70    4.80
   5  -8  -6   38.50    6.20
  -5  -8   6   39.70    5.90
  -5   8   5  875.61   27.00
   5   8  -5  863.31   28.10
  -5  -8   5  896.21   27.70
   5  -8  -5  861.91   28.70
   5   8  -4  491.35   19.40
  -5   8   4  514.85   19.00
  -5  -8   4  509.75   18.80
   5  -8  -4  527.55   20.60
  -5   8   3  138.09    9.20
   5   8  -3  141.89    9.70
   5  -8  -3  131.99    9.70
  -5  -8   3  136.79    8.70
  -5   8   2   79.69    8.10
   5   8  -2   64.79    7.50
   5  -8  -2   78.79    8.80
  -5  -8   2   62.79    6.50
  -5  -8   2   92.89    6.80
  -5   8   1  336.37   15.10
   5   8  -1  355.16   15.50
  -5  -8   1  295.37   13.10
  -5  -8   1  345.57   15.00
   5  -8  -1  337.87   16.00
  -5   8   0   51.89    6.60
   5   8   0   70.29    8.00
   5  -8   0   59.59    7.70
  -5  -8   0   60.09    6.60
   5   8   1  427.46   17.60
  -5   8  -1  437.66   18.00
   5  -8   1  420.36   18.50
  -5  -8  -1  432.56   16.70
  -5   8  -2    5.90    2.80
   5   8   2   13.10    3.70
  -5  -8  -2   10.40    3.30
   5  -8   2   10.40    3.70
   5   8   3   12.80    3.80
  -5   8  -3   20.90    4.60
   5  -8   3   17.10    4.70
  -5  -8  -3   18.00    4.40
   5   8   4    1.20    2.00
  -5   8  -4    1.60    2.10
  -5  -8  -4   -0.50    2.10
   5  -8   4   -1.60    1.80
  -5   8  -5   48.40    7.10
   5   8   5   45.00    6.30
  -5  -8  -5   46.10    6.90
   5  -8   5   43.50    7.20
   5   8   6  482.85   19.50
  -5   8  -6  495.15   20.60
   5  -8   6  499.35   21.80
  -5  -8  -6  505.25   20.60
  -5   8  -7  248.08   14.20
   5   8   7  259.87   13.50
   5  -8   7  243.28   15.00
  -5  -8  -7  241.68   14.10
  -5   8  -8   70.39    8.90
   5   8   8   58.99    7.60
  -5  -8  -8   57.79    8.20
   5  -8   8   63.59    9.20
   5   8   9   -0.30    2.30
  -5   8  -9    3.80    3.40
  -5  -8  -9    0.60    2.80
   5  -8   9    4.10    3.50
   5   8  10    6.00    3.30
  -5   8 -10    3.80    3.50
  -5  -8 -10    1.60    3.30
   5  -8  10    4.40    3.60
  -5   8 -11  260.37   15.10
   5   8  11  207.68   12.70
  -5  -8 -11  240.78   15.70
   5  -8  11  185.48   14.70
  -5   8 -12    5.10    4.00
  -5  -8 -12    5.00    4.20
   5  -8  12    2.40    3.50
  -5   8 -13   77.79   10.20
   5  -8  13   72.69   11.00
  -5  -8 -13   74.39   11.20
  -5   8 -14   11.40    5.30
  -5  -8 -14    6.90    5.70
  -5   8 -15  118.29   12.60
   5  -9 -15  285.77   19.50
   5  -9 -14    7.30    5.70
  -5  -9  14    3.90    4.60
  -5  -9  13  252.97   17.50
   5   9 -12   21.90    5.60
  -5   9  12   26.80    6.60
  -5  -9  12   19.70    6.20
  -5   9  11    1.30    3.40
   5   9 -11    7.30    4.00
  -5  -9  11   16.30    5.30
  -5   9  10   32.10    6.30
   5   9 -10   47.50    7.30
  -5  -9  10   46.40    7.80
   5   9  -9  450.05   19.90
   5  -9  -9  460.55   20.70
  -5  -9   9  440.46   20.60
  -5   9   8   -3.00    2.10
   5   9  -8   -0.90    2.40
   5  -9  -8    2.10    2.90
  -5  -9   8   -2.50    2.70
   5   9  -7  244.68   13.80
  -5   9   7  220.18   12.10
  -5  -9   7  228.88   13.50
   5  -9  -7  231.68   13.90
   5   9  -6   79.89    9.20
  -5   9   6   96.09    9.30
   5  -9  -6   98.89   10.90
  -5  -9   6   75.49    8.90
   5   9  -5   57.29    7.80
  -5   9   5   54.69    7.20
   5  -9  -5   64.69    8.30
  -5  -9   5   56.99    7.60
  -5   9   4    6.10    3.10
   5   9  -4   -1.00    2.00
  -5  -9   4    1.70    2.70
   5  -9  -4    5.00    3.10
  -5   9   3  187.18   11.60
   5   9  -3  201.78   12.40
   5  -9  -3  208.08   13.00
   5   9  -2    9.20    3.50
  -5   9   2   14.50    4.20
   5  -9  -2   11.80    4.40
   5   9  -1  143.59   10.50
  -5   9   1  171.68   11.00
   5  -9  -1  151.58   11.10
   5   9   0   80.79    8.90
  -5   9   0   90.79    9.30
   5  -9   0   69.49    9.00
  -5   9  -1  271.87   14.70
   5   9   1  267.97   14.40
   5  -9   1  309.27   16.10
   5   9   2   27.70    5.50
  -5   9  -2   26.40    5.50
   5  -9   2   21.10    5.20
  -5  -9  -2   44.00    6.40
   5   9   3  815.22   28.10
  -5   9  -3  815.92   28.40
   5  -9   3  823.32   29.60
  -5  -9  -3  794.22   26.90
  -5   9  -4   61.99    8.40
   5   9   4   48.50    7.00
  -5  -9  -4   45.80    7.00
   5  -9   4   48.30    8.00
   5   9   5   47.40    7.00
  -5   9  -5   42.70    6.80
   5  -9   5   35.60    7.10
  -5  -9  -5   50.29    7.50
   5   9   6    5.30    3.50
  -5   9  -6    0.70    2.70
   5  -9   6    2.10    3.00
  -5  -9  -6    2.90    3.40
  -5   9  -7    8.20    3.90
   5   9   7    9.40    4.00
   5  -9   7    7.60    3.90
  -5  -9  -7    7.30    3.80
  -5   9  -8    0.00    2.70
   5   9   8   -0.10    2.60
  -5  -9  -8   -1.70    2.70
   5  -9   8    0.10    3.10
  -5   9  -9  186.38   13.20
   5   9   9  209.88   12.90
   5  -9   9  194.98   14.50
  -5  -9  -9  196.18   14.20
  -5   9 -10   25.20    6.50
   5   9  10   29.70    6.40
  -5  -9 -10   31.60    7.10
   5  -9  10   41.70    8.40
  -5   9 -11  159.38   12.70
   5   9  11  181.18   12.40
   5  -9  11  190.28   17.90
  -5  -9 -11  162.08   15.60
  -5   9 -12    5.90    4.50
  -5  -9 -12   16.80    6.50
  -5   9 -13   14.80    6.40
   5  10 -12   55.19    8.80
  -5 -10  12   53.19    9.50
   5  10 -11  167.48   13.00
  -5 -10  11  157.38   14.90
   5  10 -10   22.20    6.10
  -5 -10  10   17.80    5.90
   5  10  -9   17.90    5.50
   5 -10  -9   10.00    4.60
  -5 -10   9    9.70    4.80
   5  10  -8   26.40    6.20
  -5  10   8   26.40    5.60
  -5 -10   8   25.60    6.50
   5 -10  -8   28.90    6.30
  -5  10   7   87.79    9.60
   5  10  -7   78.79    9.60
   5 -10  -7   78.99    9.80
  -5 -10   7   74.39    9.50
   5  10  -6  252.47   15.00
  -5  10   6  242.78   13.90
   5 -10  -6  242.68   14.90
  -5  10   5   11.70    3.90
   5  10  -5   14.50    4.80
   5 -10  -5   13.30    5.10
   5  10  -4  154.38   11.80
  -5  10   4  189.18   12.20
   5 -10  -4  159.68   12.30
   5  10  -3   25.50    5.90
  -5  10   3   23.50    5.30
   5 -10  -3   18.90    5.70
  -5  10   2   10.00    3.80
   5  10  -2    3.90    3.20
   5 -10  -2    5.10    3.80
   5  10  -1   86.79   10.30
  -5  10   1   73.69    9.10
   5 -10  -1   74.09    9.90
   5  10   0  133.69   10.80
  -5  10   0  151.68   11.40
   5 -10   0  144.29   11.90
  -5  10  -1  367.46   18.00
   5  10   1  362.26   17.90
   5 -10   1  336.97   18.40
   5  10   2   60.29    8.90
  -5  10  -2   73.89    9.40
   5 -10   2   76.09    9.90
  -5  10  -3   23.40    5.60
   5  10   3   25.50    5.90
   5 -10   3   43.20    7.60
  -5  10  -4    2.50    3.00
   5  10   4   -1.30    2.50
   5 -10   4    2.40    3.60
  -5  10  -5  114.99   12.10
   5  10   5   81.39    9.60
   5 -10   5   93.69   11.30
   5  10   6   67.59    9.10
  -5  10  -6   63.09    9.40
   5 -10   6   62.19    9.60
  -5  10  -7  349.77   19.10
   5  10   7  375.06   18.50
   5 -10   7  367.86   20.50
  -5 -10  -7  404.66   19.90
   5  10   8   86.49   10.30
  -5  10  -8   78.09   10.30
  -5 -10  -8  115.19   12.50
   5 -10   8   76.69   10.90
  -5  10  -9   90.19   11.20
   5  10   9   94.09   10.70
   5 -10   9   93.29   12.40
  -5 -10  -9   95.59   11.90
  -5  10 -10    9.80    5.40
   5  10  10   11.70    5.30
  -5 -10 -10   13.50    6.30
  -5 -10 -11   28.40    8.90
   5  11  -9   27.50    7.20
   5  11  -8  367.26   19.60
   5 -11  -8  344.67   21.70
  -5  11   7   44.40    7.90
   5  11  -7   32.60    7.20
   5 -11  -7   30.30    7.30
   5  11  -6   18.60    6.20
  -5  11   6   18.00    5.50
   5 -11  -6   19.80    6.30
   5  11  -5    6.20    4.10
  -5  11   5    8.30    4.30
   5 -11  -5    5.90    5.00
   5  11  -4  112.39   12.20
  -5  11   4  114.39   11.80
   5 -11  -4   93.69   11.30
   5  11  -3   23.00    5.90
  -5  11   3   12.50    5.10
   5 -11  -3   17.10    5.60
  -5  11   2  184.28   13.20
   5  11  -2  162.88   13.00
   5 -11  -2  202.88   14.40
   5  11  -1   11.70    4.80
  -5  11   1    4.10    3.50
   5 -11  -1    8.20    4.50
   5  11   0   14.00    5.10
  -5  11   0   12.40    5.20
   5 -11   0   15.60    6.00
  -5  11  -1    3.20    3.70
   5  11   1    8.20    4.60
   5 -11   1   17.70    5.90
  -5  11  -2  266.97   16.40
   5  11   2  262.57   16.00
   5 -11   2  257.77   16.90
   5  11   3  106.39   11.80
  -5  11  -3  129.19   13.10
   5 -11   3   85.59   11.40
   5  11   4  172.48   13.10
  -5  11  -4  144.69   14.10
   5 -11   4  184.98   14.50
   5  11   5   27.80    6.60
  -5  11  -5   41.90    7.90
   5 -11   5   37.50    8.10
   5  11   6    1.00    3.60
   5 -11   6    1.50    4.10
   5  11   7    3.20    4.20
   5 -12  -5   17.00    7.80
   5 -12  -4  149.99   15.20
   5 -12  -3   34.30    8.20
   5 -12  -2   48.50    9.10
   5 -12  -1    1.90    4.30
   5 -12   0  160.38   15.70
   5 -12   1   33.00   10.90
  -6   0  21    0.30    4.00
   6   0 -21    0.60    4.30
  -6   0  20  320.67   18.80
   6   0 -20  346.47   20.20
   6   0 -19    0.50    3.20
  -6   0  19    0.40    2.90
   6   0 -18  312.47   18.00
  -6   0  18  320.37   17.30
   6   0 -17    0.40    2.70
  -6   0  17    2.60    3.00
   6   0 -16  596.74   24.20
  -6   0  16  588.24   23.40
   6   0 -15   -1.00    2.10
  -6   0  15    2.30    2.40
   6   0 -14  388.46   17.70
  -6   0  14  385.86   16.80
  -6   0  13   -0.50    1.70
   6   0 -13   -0.70    1.40
   6   0 -12   20.50    4.50
  -6   0  12   21.40    3.90
  -6   0  11   -1.20    1.10
   6   0 -11    1.30    1.90
  -6   0  10    3.70    1.80
   6   0 -10    1.10    1.60
   6   0  -9    0.50    1.20
  -6   0   9    5.60    2.10
   6   0  -8 2237.88   52.49
  -6   0   8 2215.38   51.39
  -6   0   7    1.40    1.20
   6   0  -7    1.00    1.30
  -6   0   6  424.46   13.30
   6   0  -6  431.46    9.80
   6   0  -6  432.66   14.20
   6   0  -5   -0.10    0.40
  -6   0   5    0.30    0.80
   6   0  -5   -0.60    0.80
  -6   0   4 1419.56   32.20
   6   0  -4 1418.36   33.50
   6   0  -4 1395.96   30.20
   6   0  -3   -0.30    0.90
   6   0  -3    0.50    0.50
  -6   0   3    0.70    0.70
   6   0  -2 2098.59   44.90
   6   0  -2 2068.69   44.60
   6   0  -2 2112.09   46.40
   6   0  -1    0.80    0.70
   6   0  -1    0.70    0.90
   6   0  -1   -0.20    0.50
   6   0   0   33.50    2.20
   6   0   0   30.80    3.00
  -6   0   0   30.00    2.50
   6   0   1    0.10    0.70
  -6   0  -1   -0.20    0.60
   6   0   1    0.70    0.60
   6   0   2  117.49    5.60
  -6   0  -2  113.89    5.10
   6   0   2  107.59    4.40
   6   0   3    0.70    0.90
  -6   0  -3   -0.50    0.70
   6   0   3   -0.30    0.60
   6   0   4 2867.91   60.49
   6   0   4 2835.12   62.29
  -6   0  -4 2820.12   61.49
   6   0   5    0.10    0.80
   6   0   5   -0.90    0.70
  -6   0  -5   -0.10    1.00
   6   0   6  933.41   24.20
  -6   0  -6  962.30   24.20
   6   0   6  792.52   22.40
   6   0   7   -0.50    0.80
  -6   0  -7   -0.70    1.10
   6   0   7    1.30    1.40
   6   0   8  441.16   15.20
  -6   0  -8  472.35   15.80
  -6   0  -9    0.10    1.30
   6   0   9    1.30    1.50
   6   0   9    0.10    1.10
  -6   0 -10  154.28    9.00
   6   0  10  166.98    8.90
   6   0  10  164.38    8.60
   6   0  11    1.40    1.60
  -6   0 -11   -1.40    1.20
   6   0  11   -1.00    1.60
  -6   0 -12  609.14   21.70
   6   0  12  629.24   21.20
   6   0  12  603.24   20.00
  -6   0 -13   -1.20    1.80
   6   0  13   -0.70    2.00
   6   0  13    2.40    1.90
  -6   0 -14  328.77   16.00
   6   0  14  303.37   13.60
   6   0  14  311.17   15.10
   6   0  15    0.50    2.70
  -6   0 -15   -1.10    2.80
   6   0  15    1.50    3.80
  -6   0 -16  766.02   28.20
  -6   0 -17   -0.20    3.30
  -6   0 -18  220.88   15.00
  -6   0 -19   -4.60    3.40
   6   1 -22  120.59   16.20
   6   1 -21    6.80    5.00
  -6   1  21    8.80    5.00
   6  -1 -21   14.70    6.00
  -6  -1  21    9.40    5.10
   6   1 -20   10.90    5.30
  -6   1  20    7.70    4.50
  -6  -1  20    8.10    5.10
   6  -1 -20   11.00    5.30
   6   1 -19   85.09   11.00
  -6   1  19   80.89   10.10
  -6  -1  19   78.69   10.60
   6  -1 -19   74.09   10.40
   6   1 -18  289.57   17.00
  -6   1  18  278.67   16.10
  -6  -1  18  292.37   16.80
   6  -1 -18  256.47   16.40
   6   1 -17  171.68   12.40
  -6   1  17  152.78   11.50
  -6  -1  17  149.59   11.50
   6  -1 -17  140.29   11.70
   6   1 -16  157.88   11.70
  -6   1  16  152.38   10.80
  -6  -1  16  138.39   10.60
   6  -1 -16  150.08   11.60
  -6   1  15  145.59   10.40
   6   1 -15  173.78   11.70
   6  -1 -15  162.28   11.70
  -6  -1  15  193.48   11.90
  -6   1  14  130.09    9.20
   6   1 -14  133.49   10.00
   6  -1 -14  145.79   10.50
  -6  -1  14  152.28   10.20
   6   1 -13   16.50    4.00
  -6   1  13   15.40    3.60
   6  -1 -13   10.40    3.50
  -6  -1  13   13.90    3.60
   6   1 -12  508.35   19.30
  -6   1  12  549.45   19.10
  -6  -1  12  489.15   18.80
   6  -1 -12  516.75   19.80
  -6   1  11  326.27   13.70
   6   1 -11  315.57   14.00
   6  -1 -11  327.47   14.50
  -6  -1  11  353.76   14.30
  -6   1  10  558.54   18.50
   6   1 -10  567.84   19.50
  -6  -1  10  564.34   18.70
   6  -1 -10  566.54   19.60
   6   1  -9   83.39    3.10
  -6   1   9   79.79    5.80
   6   1  -9   76.39    6.00
   6  -1  -9   92.99    6.70
  -6  -1   9   86.19    5.90
   6   1  -8   18.10    3.20
   6   1  -8   18.60    1.50
  -6   1   8   13.40    2.60
  -6  -1   8   13.70    2.70
   6  -1  -8   15.60    3.10
  -6   1   7  154.58    7.40
   6   1  -7  161.08    4.90
   6   1  -7  155.68    8.00
  -6  -1   7  154.78    7.40
   6  -1  -7  160.98    8.10
   6   1  -6  324.37    8.50
  -6   1   6  312.07   11.00
  -6   1   6  326.07    7.50
   6   1  -6  310.17   11.70
  -6  -1   6  335.87   11.10
   6  -1  -6  318.37   11.70
  -6   1   5  390.46    9.00
  -6   1   5  389.86    9.20
  -6   1   5  391.16   12.10
   6   1  -5  377.26   12.80
   6   1  -5  379.76    9.90
   6  -1  -5  371.86   12.50
  -6  -1   5  376.16   11.60
   6   1  -4 1264.07   30.30
   6   1  -4 1227.98   27.20
   6  -1  -4 1217.28   26.60
   6  -1  -4 1214.38   29.60
   6  -1  -4 1204.68   29.40
  -6  -1   4 1260.27   28.50
   6   1  -3 1519.65   35.90
  -6  -1   3 1564.24   33.80
   6  -1  -3 1564.54   35.30
   6  -1  -3 1487.25   34.90
   6  -1  -3 1536.45   33.10
   6   1  -2    9.30    2.10
   6   1  -2   10.50    1.70
   6  -1  -2    8.70    1.50
   6  -1  -2    5.60    1.40
   6  -1  -2    5.20    1.40
  -6  -1   2   10.90    1.50
   6   1  -1 2887.91   62.09
   6   1  -1 2805.22   60.39
   6  -1  -1 2809.32   60.49
   6  -1  -1 2875.91   60.29
   6  -1  -1 2859.81   60.69
  -6  -1   1 2877.81   58.49
   6   1   0 3793.22   80.89
  -6  -1   0 3970.60   81.39
   6  -1   0 3808.22   80.89
   6  -1   0 3911.01   80.79
   6   1   1  707.13   18.20
   6   1   1  698.33   15.20
  -6   1  -1  736.43   17.10
   6  -1   1  694.73   17.70
   6  -1   1  704.23   18.20
  -6  -1  -1  677.63   18.20
   6   1   2 1089.89   27.40
  -6   1  -2 1149.39   26.10
   6   1   2 1170.08   24.30
  -6  -1  -2 1142.99   27.60
   6  -1   2 1126.99   26.90
   6  -1   2 1191.98   27.80
  -6   1  -3   37.50    2.70
   6   1   3   28.30    3.30
   6   1   3   30.40    2.00
   6  -1   3   32.30    3.60
  -6  -1  -3   32.50    3.60
   6  -1   3   38.30    3.10
   6   1   4  505.25   12.60
   6   1   4  503.25   15.10
  -6   1  -4  500.45   13.80
  -6  -1  -4  507.25   15.10
   6  -1   4  491.75   15.00
   6  -1   4  484.45   14.50
   6   1   5    7.80    2.00
  -6   1  -5    8.70    1.80
   6   1   5   11.90    1.80
   6  -1   5    4.30    1.60
   6  -1   5    7.70    2.00
  -6  -1  -5    5.00    1.70
   6   1   6  497.45   13.90
   6   1   6  521.15   15.80
  -6   1  -6  494.75   14.80
   6  -1   6  483.15   15.40
  -6  -1  -6  497.85   16.10
   6  -1   6  494.85   15.70
   6   1   7   86.39    5.80
   6   1   7   95.19    5.20
  -6   1  -7   89.79    5.50
  -6  -1  -7   94.19    6.30
   6  -1   7   92.49    5.80
   6  -1   7   82.09    5.70
   6   1   8  895.31   23.80
  -6   1  -8  889.81   24.60
   6   1   8  878.71   24.80
   6  -1   8  927.71   25.30
   6  -1   8  939.91   25.70
  -6  -1  -8  950.20   26.40
   6   1   9    1.20    1.50
   6   1   9    1.30    1.40
  -6   1  -9    2.20    1.50
   6  -1   9    1.50    1.30
   6  -1   9   -0.20    1.50
  -6  -1  -9    2.90    2.00
  -6   1 -10   11.60    3.00
   6   1  10    5.60    2.20
   6   1  10   11.00    2.60
   6  -1  10    7.80    2.40
  -6  -1 -10    7.10    2.60
   6  -1  10    7.20    2.60
   6   1  11   38.90    4.90
   6   1  11   15.00    3.40
  -6   1 -11   39.20    5.30
   6  -1  11   33.90    4.90
   6  -1  11   24.80    4.60
  -6  -1 -11   41.20    5.90
  -6   1 -12   52.79    6.40
   6   1  12   47.30    5.80
   6  -1  12   59.39    6.30
   6  -1  12   58.19    6.90
  -6  -1 -12   53.89    7.00
   6   1  13  151.68    9.70
  -6   1 -13  173.18   10.60
   6   1  13  164.98    9.50
   6  -1  13  197.48   10.30
  -6  -1 -13  189.28   11.70
   6  -1  13  187.38   11.30
  -6   1 -14  464.25   17.90
  -6   1 -14  477.65   17.10
   6   1  14  478.25   17.70
  -6   1 -14  500.25   19.70
   6  -1  14  484.85   20.00
  -6  -1 -14  501.15   20.80
  -6   1 -15   33.30    6.10
  -6  -1 -15   52.89    7.80
   6  -1  15   43.60    7.20
  -6   1 -16   32.00    6.30
  -6  -1 -16   27.70    6.50
   6  -1  16   30.10    6.30
   6  -1  17    4.60    4.00
  -6  -1 -17    9.00    4.30
  -6  -1 -18   43.80    8.50
  -6  -1 -19   45.20    8.60
   6   2 -22   22.60    7.50
  -6   2  21  172.48   14.30
   6   2 -21  195.38   15.70
  -6  -2  21  213.88   16.30
   6  -2 -21  195.58   18.80
   6   2 -20   45.30    8.70
  -6   2  20   45.80    8.20
  -6  -2  20   55.79    9.10
   6  -2 -20   30.50    7.70
   6   2 -19  248.28   16.40
  -6   2  19  264.37   16.30
  -6  -2  19  272.07   17.10
   6  -2 -19  266.47   17.60
   6   2 -18   70.79    9.90
  -6   2  18   80.99   10.00
   6  -2 -18   62.69    9.70
  -6  -2  18   53.69    8.40
  -6   2  17   -2.50    2.40
   6   2 -17   -1.70    2.30
  -6  -2  17   -0.40    2.60
   6  -2 -17    1.00    2.80
  -6   2  16   95.79    9.90
   6   2 -16   93.69   10.40
   6  -2 -16  103.79   11.00
  -6  -2  16   85.59    9.70
   6   2 -15  750.32   26.60
  -6   2  15  691.03   25.20
  -6  -2  15  711.13   26.20
   6  -2 -15  745.73   27.40
  -6   2  14  135.49    9.50
   6   2 -14  139.49   10.20
   6  -2 -14  141.89   10.50
  -6  -2  14  128.79    9.70
  -6   2  13  243.68   12.60
   6   2 -13  262.67   13.50
   6  -2 -13  280.07   14.30
  -6  -2  13  261.17   13.40
   6   2 -12  156.08    9.80
  -6   2  12  142.59    9.00
   6  -2 -12  143.79    9.80
  -6  -2  12  166.98    9.90
   6   2 -11   -1.60    1.10
  -6   2  11    1.20    1.40
  -6  -2  11    1.80    1.80
   6  -2 -11    3.70    2.10
   6   2 -10    0.40    1.30
   6   2 -10    0.10    0.80
  -6   2  10   -0.30    1.10
  -6  -2  10    0.50    1.30
   6  -2 -10    0.00    1.30
   6   2  -9  294.47    8.90
  -6   2   9  302.47   12.20
   6   2  -9  300.57   12.60
   6  -2  -9  309.67   13.00
  -6  -2   9  300.07   12.40
   6   2  -8  663.73   16.70
  -6   2   8  697.63   20.40
   6   2  -8  650.73   20.70
   6  -2  -8  716.73   21.40
  -6  -2   8  675.33   20.30
  -6   2   7 2381.76   50.39
   6   2  -7 2475.05   52.29
  -6   2   7 2470.05   55.99
   6   2  -7 2467.65   56.79
   6  -2  -7 2486.75   56.79
  -6  -2   7 2493.05   55.79
  -6   2   6   14.00    1.50
   6   2  -6   12.30    2.50
  -6   2   6   10.40    2.20
   6   2  -6   15.80    2.10
  -6  -2   6   14.20    2.60
   6  -2  -6   14.50    2.70
   6   2  -5  410.46   13.90
  -6   2   5  410.26   10.60
   6  -2  -5  411.66   13.40
  -6  -2   5  430.26   12.80
   6  -2  -5  407.66   13.50
   6   2  -4  455.75   14.50
  -6   2   4  459.95   11.80
   6   2  -4  448.86   12.50
  -6  -2   4  454.65   12.90
   6  -2  -4  458.55   14.20
   6  -2  -4  464.25   13.80
  -6   2   3  332.97    9.50
   6   2  -3  316.67   11.40
   6   2  -3  326.07    9.90
  -6   2   3  332.07    9.20
   6  -2  -3  351.46   11.30
   6  -2  -3  342.87   10.60
  -6  -2   3  316.47    9.50
   6   2  -2  413.26   11.90
  -6   2   2  412.66   11.10
   6   2  -2  410.06   13.30
  -6   2   2  405.66   11.50
   6  -2  -2  416.56   12.80
  -6  -2   2  415.36   10.60
  -6   2   1  382.16   10.80
  -6   2   1  376.56   11.10
   6   2  -1  378.46   11.30
  -6  -2   1  381.26   11.90
   6  -2  -1  386.36   12.10
  -6  -2   1  369.36    9.10
   6  -2  -1  372.46   10.60
  -6   2   0    8.80    1.70
   6   2   0    8.40    1.80
  -6   2   0    6.80    1.50
   6  -2   0    6.30    1.70
   6  -2   0   10.50    1.60
  -6  -2   0    9.50    1.90
   6   2   1  824.62   21.00
  -6   2  -1  831.52   18.60
  -6  -2  -1  827.02   21.50
   6  -2   1  818.12   20.90
   6  -2   1  777.72   21.10
   6   2   2   12.00    2.20
  -6   2  -2   12.60    1.60
   6  -2   2    8.40    1.90
   6  -2   2    9.20    2.10
  -6  -2  -2    9.40    1.90
  -6   2  -3  520.35   13.00
   6   2   3  526.25   15.50
  -6  -2  -3  502.35   15.80
   6  -2   3  516.85   15.70
   6  -2   3  545.85   15.70
  -6   2  -4  183.68    6.20
   6   2   4  168.68    5.10
   6   2   4  163.28    7.60
  -6  -2  -4  185.88    8.30
   6  -2   4  175.18    7.90
   6  -2   4  172.48    7.90
   6   2   5  659.83   19.50
  -6   2  -5  715.33   17.50
   6   2   5  687.63   16.40
   6  -2   5  662.03   19.60
   6  -2   5  714.43   20.40
  -6  -2  -5  715.53   20.60
   6   2   6   42.90    4.50
  -6   2  -6   45.80    3.30
   6   2   6   44.80    3.00
  -6  -2  -6   41.80    4.90
   6  -2   6   49.00    5.40
   6  -2   6   43.50    5.00
  -6   2  -7    1.40    1.10
   6   2   7    1.40    1.40
   6   2   7    1.20    1.10
   6  -2   7   -0.60    0.90
   6  -2   7    0.60    1.30
  -6  -2  -7    1.10    1.50
  -6   2  -8   97.89    5.80
   6   2   8   99.09    5.30
   6   2   8   86.49    6.10
   6  -2   8   97.19    6.40
   6  -2   8   86.89    6.50
  -6  -2  -8   85.19    6.70
  -6   2  -9  308.37   12.00
   6   2   9  322.37   12.80
  -6   2  -9  309.27   11.80
  -6   2  -9  329.87   13.00
   6   2   9  341.27   11.60
   6  -2   9  308.67   12.60
   6  -2   9  317.87   13.60
  -6  -2  -9  317.87   14.00
   6   2  10   87.19    6.50
  -6   2 -10   91.19    6.60
   6   2  10  100.79    6.20
  -6   2 -10  106.39    6.60
  -6   2 -10   98.99    6.60
  -6  -2 -10  100.09    7.80
   6  -2  10   82.19    8.00
   6   2  11  329.77   13.10
  -6   2 -11  306.97   13.20
  -6   2 -11  303.47   12.70
  -6   2 -11  307.07   12.40
   6  -2  11  301.27   14.20
  -6  -2 -11  270.17   14.00
  -6   2 -12   51.79    6.00
  -6   2 -12   60.49    6.20
  -6   2 -12   55.79    6.30
   6   2  12   54.59    6.10
  -6  -2 -12   49.99    7.00
   6  -2  12   47.60    6.80
  -6   2 -13   15.90    3.80
   6   2  13   15.20    3.60
  -6   2 -13   16.90    3.80
  -6   2 -13   21.30    4.50
  -6  -2 -13   16.20    4.40
   6  -2  13   24.50    5.20
  -6   2 -14    0.80    2.10
  -6   2 -14    0.30    2.00
   6   2  14    1.80    2.10
   6  -2  14    0.90    2.80
  -6  -2 -14    0.30    2.30
   6  -2  15  388.86   18.70
  -6  -2 -15  348.27   18.40
  -6  -2 -16   58.89    9.10
   6  -2  16   62.29    9.00
   6  -2  17  513.05   23.40
  -6  -2 -17  483.95   23.40
  -6  -2 -18   29.20    7.40
   6  -2  18   31.70    7.30
  -6  -2 -19   59.29   10.20
   6   3 -21   48.10   10.10
  -6   3  21   42.10    8.50
  -6   3  20    8.70    5.10
   6   3 -20   21.20    6.20
   6  -3 -20   26.30    7.60
  -6  -3  20   21.10    6.70
  -6   3  19   66.89    9.40
   6   3 -19   51.49    8.90
  -6  -3  19   46.10    8.50
   6  -3 -19   43.20    8.50
  -6   3  18    5.20    3.50
   6   3 -18    2.80    3.40
   6  -3 -18    4.20    3.80
  -6  -3  18    4.70    4.00
  -6   3  17  248.78   14.70
   6   3 -17  239.28   14.90
   6  -3 -17  255.77   16.10
  -6  -3  17  263.47   16.00
   6   3 -16   47.50    7.70
  -6   3  16   48.10    7.00
  -6  -3  16   51.49    8.00
   6  -3 -16   47.10    7.80
   6   3 -15   69.49    8.70
  -6   3  15   79.49    8.60
  -6  -3  15   79.89    9.40
   6  -3 -15   95.79   11.00
   6   3 -14  324.07   15.80
  -6   3  14  321.07   15.50
   6  -3 -14  324.47   16.70
  -6  -3  14  375.06   17.10
  -6   3  13   45.90    6.00
   6   3 -13   55.69    7.20
   6  -3 -13   47.20    6.90
  -6  -3  13   56.99    7.60
   6   3 -12    7.10    2.90
  -6   3  12    6.70    2.70
  -6  -3  12   20.80    4.30
   6  -3 -12   10.30    3.40
   6   3 -11 1120.79   26.30
  -6   3  11 1074.29   30.70
   6   3 -11 1022.70   30.80
  -6  -3  11 1034.40   31.30
   6  -3 -11 1100.79   32.20
   6   3 -10    0.50    1.10
  -6   3  10    3.80    1.70
   6   3 -10    0.90    1.50
  -6  -3  10   -0.60    1.30
   6  -3 -10    2.20    1.90
  -6   3   9  235.58    6.80
   6   3  -9  235.08   11.10
  -6   3   9  240.18   10.90
   6   3  -9  257.27    8.80
  -6  -3   9  229.88   10.90
   6  -3  -9  234.28   11.40
  -6   3   8    2.00    1.40
   6   3  -8    0.80    1.50
  -6   3   8    0.40    0.60
   6   3  -8    1.40    1.10
   6  -3  -8   -0.20    1.30
  -6  -3   8    0.10    1.20
  -6   3   7  113.39    4.50
   6   3  -7  101.69    6.70
  -6   3   7  104.19    6.50
  -6  -3   7  122.99    6.90
   6  -3  -7  105.29    6.70
   6   3  -6  188.48    7.50
   6   3  -6  205.08    9.30
  -6   3   6  197.88    6.70
   6  -3  -6  218.28    9.30
  -6  -3   6  197.38    8.60
   6   3  -5  980.90   26.80
  -6   3   5 1041.80   23.80
   6   3  -5 1010.80   24.80
  -6  -3   5  998.10   25.30
   6  -3  -5 1012.90   27.00
   6  -3  -5 1019.70   26.20
   6   3  -4  286.17    9.60
   6   3  -4  283.07   11.00
  -6   3   4  279.27    9.00
  -6  -3   4  280.07    9.50
   6  -3  -4  282.37   10.90
   6  -3  -4  275.87    9.90
  -6   3   3  609.44   16.10
   6   3  -3  595.84   16.60
   6   3  -3  618.94   18.30
  -6  -3   3  610.64   15.80
   6  -3  -3  600.54   16.30
   6  -3  -3  600.64   17.90
   6   3  -2  100.59    5.20
  -6   3   2  102.09    5.10
  -6  -3   2   96.69    4.20
   6  -3  -2   94.89    4.60
   6  -3  -2  102.19    5.90
  -6  -3   2  101.39    5.50
   6   3  -1 1627.14   38.20
  -6   3   1 1700.33   38.10
  -6  -3   1 1653.63   38.70
   6  -3  -1 1653.93   39.40
  -6  -3   1 1683.43   35.30
   6  -3  -1 1638.04   36.10
  -6   3   0  407.06   12.70
   6   3   0  401.66   12.80
   6  -3   0  415.46   10.50
  -6  -3   0  403.36   13.10
   6  -3   0  390.76   13.30
  -6  -3   0  412.26    9.50
  -6   3  -1 4196.88   88.29
  -6   3  -1 4171.28   89.09
  -6   3  -1 4289.87   84.69
   6   3   1 4065.69   88.89
   6  -3   1 4148.79   90.09
  -6  -3  -1 4270.87   89.79
  -6   3  -2    2.10    0.60
   6   3   2   -0.10    0.90
  -6   3  -2    1.10    1.10
  -6   3  -2    2.10    1.20
   6  -3   2    2.00    1.50
  -6  -3  -2    2.00    1.20
  -6   3  -3 1043.50   27.30
  -6   3  -3 1052.89   26.50
   6   3   3 1053.49   27.10
  -6   3  -3 1076.39   22.70
   6  -3   3 1038.90   27.90
  -6  -3  -3 1081.69   27.90
   6   3   4  180.68    4.90
  -6   3  -4  180.08    7.90
  -6   3  -4  179.78    5.50
  -6   3  -4  186.18    8.50
   6   3   4  190.28    8.40
  -6  -3  -4  160.88    8.30
   6  -3   4  181.68    8.80
  -6   3  -5    3.80    1.10
  -6   3  -5    3.10    1.50
   6   3   5    0.30    1.20
   6   3   5    1.90    0.70
  -6   3  -5    4.00    1.50
   6  -3   5    4.70    2.00
  -6  -3  -5    5.80    2.00
  -6   3  -6   76.19    5.20
   6   3   6   69.79    5.20
  -6   3  -6   73.69    3.90
  -6   3  -6   71.89    5.50
   6   3   6   75.19    3.60
   6  -3   6   64.39    6.80
  -6  -3  -6   73.89    5.90
   6   3   7  623.34   16.10
  -6   3  -7  603.54   19.60
   6   3   7  670.63   19.70
  -6   3  -7  643.94   16.80
  -6   3  -7  622.04   18.90
  -6  -3  -7  602.54   20.60
   6  -3   7  640.64   20.90
  -6   3  -8    4.50    1.60
  -6   3  -8    4.30    2.10
   6   3   8    4.40    1.80
  -6   3  -8    4.60    2.10
  -6  -3  -8    1.50    2.00
   6  -3   8    0.50    2.00
  -6   3  -9  244.68   10.60
   6   3   9  242.88   10.90
  -6   3  -9  238.88    9.40
  -6   3  -9  212.58   10.70
   6  -3   9  206.98   11.50
  -6  -3  -9  235.08   12.20
  -6   3 -10   27.90    4.20
  -6   3 -10   24.80    4.20
   6   3  10   19.80    3.80
  -6  -3 -10   27.80    5.20
   6  -3  10   18.70    4.10
   6   3  11   87.99    6.80
  -6   3 -11   87.89    7.00
  -6   3 -11   82.39    7.60
  -6  -3 -11   83.39    8.80
   6  -3  11   89.49    9.10
   6   3  12   20.20    4.10
  -6   3 -12   21.00    4.10
  -6   3 -12   15.70    3.90
  -6  -3 -12   16.00    4.30
   6  -3  12   17.60    4.70
   6   3  13  396.86   15.70
  -6   3 -13  367.46   15.80
  -6   3 -13  380.46   15.20
  -6  -3 -13  384.46   18.50
   6  -3  13  350.26   17.40
   6   3  14   19.60    4.30
  -6   3 -14   12.20    3.60
  -6  -3 -14   10.30    4.20
   6  -3  14   10.80    4.50
  -6   3 -15   82.19    9.20
  -6  -3 -15  115.19   12.20
   6  -3  15  103.09   11.20
   6  -3  16    4.30    4.10
  -6  -3 -16   13.20    5.00
   6  -3  17   14.30    5.50
  -6  -3 -17   15.30    5.60
   6  -3  18    3.60    4.70
  -6  -3 -18   -2.20    3.70
   6  -3  19  208.48   16.40
  -6   4  21  134.79   14.50
  -6   4  20  115.19   12.90
   6  -4 -20  146.19   16.10
  -6  -4  20  128.69   14.70
  -6   4  19   44.10    8.00
  -6  -4  19   61.69    9.70
   6  -4 -19   75.49   11.30
   6   4 -18   84.09   10.40
  -6   4  18   68.99    9.00
  -6  -4  18   64.39    9.80
   6  -4 -18   52.99    9.30
  -6   4  17    2.20    3.20
   6   4 -17    6.40    4.30
   6  -4 -17    3.70    4.20
  -6  -4  17   10.70    4.40
  -6   4  16  209.48   13.10
   6   4 -16  251.97   14.50
   6  -4 -16  211.58   14.70
  -6  -4  16  214.78   14.30
   6   4 -15  371.86   17.70
  -6   4  15  415.46   18.30
   6  -4 -15  420.46   20.00
  -6  -4  15  363.46   18.60
   6   4 -14   46.50    6.80
  -6   4  14   45.90    6.70
  -6  -4  14   45.00    7.10
   6  -4 -14   44.50    7.50
  -6   4  13  257.17   13.10
   6   4 -13  237.58   12.90
  -6  -4  13  226.08   13.20
   6  -4 -13  262.67   14.50
   6   4 -12   10.00    3.30
  -6   4  12   11.50    3.40
  -6  -4  12   13.50    3.70
   6  -4 -12   17.10    4.60
   6   4 -11  123.09    8.50
   6   4 -11  114.99    6.50
  -6   4  11  125.99    8.50
   6  -4 -11  118.99    9.10
  -6  -4  11  131.29    9.10
   6   4 -10   11.40    3.20
   6   4 -10   10.70    2.40
  -6   4  10    7.20    2.70
   6  -4 -10    7.70    2.80
  -6  -4  10    9.20    2.90
  -6   4   9  450.55   12.70
   6   4  -9  483.05   17.30
  -6   4   9  474.75   17.00
  -6  -4   9  471.35   17.20
   6  -4  -9  454.25   17.50
  -6   4   8  344.27   10.30
  -6   4   8  335.27   13.40
   6   4  -8  341.67   11.80
   6   4  -8  322.77   13.30
   6  -4  -8  346.47   14.10
  -6  -4   8  325.27   13.40
   6   4  -7  739.83   20.40
   6   4  -7  758.82   22.60
  -6   4   7  729.53   18.80
  -6  -4   7  744.73   22.10
   6  -4  -7  733.23   22.70
   6  -4  -7  737.03   22.30
   6   4  -6  325.77   12.70
   6   4  -6  315.27   11.30
  -6   4   6  308.27   10.20
   6  -4  -6  318.87   12.90
   6  -4  -6  336.37   12.50
  -6  -4   6  320.77   12.00
   6   4  -5  132.39    7.40
  -6   4   5  126.49    5.90
   6   4  -5  118.29    6.40
   6  -4  -5  114.29    7.20
  -6  -4   5  114.89    6.30
   6  -4  -5  120.89    6.60
  -6   4   4   -0.60    0.70
   6   4  -4    3.40    1.50
   6   4  -4   -0.30    1.00
  -6  -4   4   -0.40    0.70
   6  -4  -4   -0.40    0.90
   6  -4  -4    1.20    1.20
  -6   4   3  164.18    7.20
   6   4  -3  173.18    7.80
   6  -4  -3  182.48    8.80
  -6  -4   3  159.48    7.70
  -6  -4   3  162.08    6.80
   6  -4  -3  169.48    7.00
   6   4  -2  166.78    7.60
  -6   4   2  167.88    7.50
  -6  -4   2  173.78    7.90
   6  -4  -2  156.98    6.20
  -6  -4   2  161.78    6.30
   6  -4  -2  154.98    8.20
   6   4  -1  694.53   19.60
  -6   4   1  685.03   19.30
  -6  -4   1  695.23   17.00
   6  -4  -1  696.33   16.70
  -6  -4   1  689.83   19.70
   6  -4  -1  684.53   20.60
   6   4   0    3.60    1.60
  -6   4   0    5.40    1.80
  -6  -4   0    4.30    1.00
   6  -4   0    3.10    0.90
  -6  -4   0    2.70    1.50
   6  -4   0    4.60    1.90
   6   4   1   80.29    5.30
  -6   4  -1   75.69    5.10
   6  -4   1   66.29    5.30
  -6  -4  -1   71.29    3.00
  -6  -4  -1   78.59    5.40
   6   4   2    1.00    1.30
  -6   4  -2    1.60    1.40
  -6  -4  -2    1.10    1.20
   6  -4   2    1.10    1.40
  -6  -4  -2    0.10    0.50
   6   4   3 1423.86   29.60
   6   4   3 1443.86   35.40
  -6   4  -3 1408.46   35.60
  -6  -4  -3 1410.66   36.00
   6  -4   3 1404.66   36.50
   6   4   4  423.76   14.70
  -6   4  -4  460.75   15.50
   6   4   4  440.16   10.50
   6  -4   4  415.06   15.80
  -6  -4  -4  427.76   15.50
   6   4   5  846.02   24.00
  -6   4  -5  841.72   24.50
  -6  -4  -5  841.22   25.10
   6  -4   5  849.22   25.50
  -6   4  -6  104.59    7.20
   6   4   6  128.59    7.40
  -6  -4  -6  138.29    8.50
   6  -4   6  133.59    8.50
  -6   4  -7   98.59    7.00
   6   4   7  109.69    7.00
  -6  -4  -7   99.79    7.60
   6  -4   7  103.49    7.70
   6   4   8   83.69    6.30
  -6   4  -8   64.79    6.80
  -6  -4  -8   78.19    8.30
   6  -4   8   71.79    7.90
   6   4   9   17.50    3.70
  -6   4  -9   17.30    3.70
  -6  -4  -9   13.70    3.80
   6  -4   9   23.00    4.60
   6   4  10  101.79    7.40
  -6   4 -10   98.79    7.60
  -6  -4 -10   99.99   10.10
   6  -4  10  111.09    8.90
   6   4  11  113.69    8.00
  -6   4 -11  113.49    8.40
   6  -4  11  121.39    9.70
  -6  -4 -11  120.39    9.60
   6   4  12   48.70    6.10
  -6   4 -12   46.80    6.40
   6  -4  12   37.50    6.50
  -6  -4 -12   41.90    7.20
   6   4  13   -1.00    2.30
  -6   4 -13   -1.70    2.00
  -6  -4 -13    2.20    2.90
   6  -4  13    0.00    2.90
  -6   4 -14    1.40    2.70
  -6  -4 -14   -0.50    3.00
   6  -4  14    4.00    3.50
  -6   4 -15  376.96   17.30
  -6  -4 -15  396.56   20.70
   6  -4  15  377.16   19.90
   6  -4  16  220.28   15.80
  -6  -4 -16  223.28   15.90
  -6  -4 -17  143.29   15.40
   6  -4  17  145.39   15.00
   6  -4  18  118.39   14.10
  -6   5  20    6.50    5.10
  -6   5  19    5.80    4.50
  -6  -5  19   -0.80    4.10
   6  -5 -19    2.40    4.80
  -6   5  18  211.88   14.50
  -6  -5  18  212.58   16.00
   6  -5 -18  228.08   16.70
  -6   5  17   67.39    8.90
  -6  -5  17   56.79    9.20
   6  -5 -17   61.29   10.00
  -6   5  16  328.07   16.80
  -6  -5  16  303.17   17.90
   6  -5 -16  323.77   18.40
  -6   5  15    0.30    2.70
   6   5 -15   -1.20    2.30
  -6  -5  15    1.50    3.10
   6  -5 -15   -0.40    2.80
  -6   5  14   27.50    5.70
   6   5 -14   22.70    5.00
  -6  -5  14   28.00    6.20
   6  -5 -14   29.10    6.40
  -6   5  13  313.67   15.20
   6   5 -13  332.77   15.60
   6  -5 -13  290.77   16.10
  -6  -5  13  324.37   16.60
  -6   5  12  858.71   27.60
   6   5 -12  868.01   27.60
   6  -5 -12  810.32   28.80
  -6  -5  12  873.21   29.10
   6   5 -11  102.79    7.90
  -6   5  11  111.29    8.20
   6  -5 -11   86.59    9.00
  -6  -5  11   83.59    8.80
   6   5 -10  217.48   10.00
  -6   5  10  219.98   11.50
   6   5 -10  223.08   11.40
  -6  -5  10  235.78   12.40
   6  -5 -10  224.28   12.20
  -6   5   9  187.38    7.70
  -6   5   9  197.28   10.40
   6   5  -9  185.88    9.00
   6   5  -9  191.38   10.20
  -6  -5   9  168.48   10.10
   6  -5  -9  190.18   10.60
   6   5  -8  178.48    8.70
   6   5  -8  164.78    9.30
  -6   5   8  183.28    7.70
   6  -5  -8  173.58   10.00
   6  -5  -8  183.48    9.90
  -6  -5   8  173.98    9.70
   6   5  -7  161.28    8.20
   6   5  -7  144.99    8.60
  -6   5   7  158.68    7.20
  -6  -5   7  157.48    8.70
   6  -5  -7  149.69    9.00
   6  -5  -7  140.79    8.50
  -6   5   6  143.49    6.90
   6   5  -6  134.19    8.00
   6   5  -6  138.59    7.60
   6  -5  -6  124.39    8.20
   6  -5  -6  150.58    8.10
  -6  -5   6  137.59    7.80
   6   5  -5    1.40    1.30
  -6   5   5   -0.20    1.10
   6   5  -5    1.90    1.50
   6  -5  -5    1.20    1.40
  -6  -5   5    0.60    1.20
   6  -5  -5    0.30    1.40
  -6   5   4  628.34   18.30
   6   5  -4  663.03   19.60
   6  -5  -4  618.14   18.00
  -6  -5   4  628.84   18.40
  -6  -5   4  612.84   18.70
   6  -5  -4  605.74   20.20
   6   5  -3   97.69    6.20
  -6   5   3   93.59    5.80
  -6  -5   3   92.09    5.40
   6  -5  -3   84.39    6.40
  -6  -5   3   85.79    5.70
   6  -5  -3   87.49    5.00
   6   5  -2   -1.00    0.90
  -6   5   2    0.40    1.10
  -6  -5   2    3.10    1.40
   6  -5  -2    1.70    1.40
  -6  -5   2    1.40    1.40
   6  -5  -2    1.50    1.00
  -6   5   1  340.17   12.60
   6   5  -1  335.07   12.70
   6  -5  -1  331.07    9.50
  -6  -5   1  322.17   10.40
  -6  -5   1  339.17   12.60
   6  -5  -1  348.17   13.70
  -6   5   0 1359.76   34.30
   6   5   0 1359.86   34.30
  -6  -5   0 1335.47   34.10
   6  -5   0 1299.47   35.30
  -6  -5   0 1358.86   30.50
   6   5   1  211.08    9.70
  -6   5  -1  208.88    9.70
   6  -5   1  200.48   10.20
  -6  -5  -1  207.48    9.70
  -6  -5  -1  209.28    6.90
   6   5   2  434.26   15.20
  -6   5  -2  433.76   15.30
  -6  -5  -2  430.16   11.30
   6  -5   2  446.36   16.30
  -6  -5  -2  407.46   15.10
  -6   5  -3  119.29    7.40
   6   5   3  114.09    7.10
  -6  -5  -3  108.89    4.90
  -6  -5  -3  107.19    7.10
   6  -5   3  114.49    7.90
  -6   5  -4   32.00    4.40
   6   5   4   45.50    5.30
   6  -5   4   57.89    6.70
  -6  -5  -4   51.49    6.20
   6   5   5   61.69    6.20
  -6   5  -5   54.09    6.10
   6  -5   5   62.39    7.20
  -6  -5  -5   74.09    7.60
  -6   5  -6   39.70    5.40
   6   5   6   34.60    4.80
  -6  -5  -6   36.30    5.40
   6  -5   6   47.20    6.30
   6   5   7  342.77   14.10
  -6   5  -7  374.76   15.20
  -6  -5  -7  355.76   15.60
   6  -5   7  337.57   15.60
   6   5   8 1228.18   33.90
  -6   5  -8 1223.78   34.80
  -6  -5  -8 1223.78   36.20
   6  -5   8 1284.67   36.90
   6   5   9  217.58   11.10
  -6   5  -9  211.48   11.50
  -6  -5  -9  203.38   12.30
   6  -5   9  216.18   12.70
  -6   5 -10    1.80    2.40
   6   5  10    3.90    2.40
  -6  -5 -10    4.40    2.80
   6  -5  10   -0.90    2.10
  -6   5 -11    7.60    3.40
   6   5  11   13.90    3.80
   6  -5  11    4.30    3.50
  -6  -5 -11   16.50    4.60
   6   5  12  132.79    9.20
  -6   5 -12  121.19    9.30
   6  -5  12  137.89   11.20
  -6  -5 -12  114.09   11.70
   6   5  13  126.39    9.20
  -6   5 -13  123.39    9.80
   6  -5  13  140.69   13.40
  -6  -5 -13  116.89   12.30
  -6   5 -14  454.55   19.70
   6  -5  14  465.15   22.50
  -6  -5 -14  475.75   22.80
  -6   5 -15   21.60    5.30
   6  -5  15   28.50    6.70
  -6  -5 -15   29.40    7.00
   6  -5  16   67.39   10.60
  -6  -5 -16   47.50    9.00
   6  -5  17   57.29   10.10
  -6  -5 -17   77.09   16.70
  -6   6  19   -1.80    3.70
  -6   6  18   73.89    9.80
  -6  -6  18   99.99   12.70
   6  -6 -18   63.89   10.30
  -6   6  17   55.49    8.30
   6  -6 -17   61.19   10.10
  -6  -6  17   51.79    9.10
  -6   6  16   63.29    8.60
  -6  -6  16   53.09    8.90
   6  -6 -16   66.79    9.90
  -6   6  15    1.30    2.90
   6  -6 -15    0.40    3.50
  -6  -6  15    0.40    3.00
  -6   6  14  731.43   26.60
  -6  -6  14  737.83   28.70
   6  -6 -14  764.52   29.30
  -6   6  13    2.00    2.80
  -6  -6  13    1.40    2.90
   6  -6 -13    4.60    3.50
   6   6 -12  674.23   22.20
  -6   6  12  727.33   25.00
   6  -6 -12  676.63   25.80
  -6  -6  12  718.93   26.30
  -6   6  11   50.39    6.90
   6   6 -11   39.40    6.00
   6   6 -11   51.09    6.10
   6  -6 -11   52.09    7.40
  -6  -6  11   53.79    7.60
   6   6 -10   99.09    7.70
  -6   6  10   91.19    9.00
   6   6 -10   96.79    7.30
   6  -6 -10  101.09    9.70
  -6  -6  10   93.89    9.30
   6   6  -9    5.50    2.60
  -6   6   9    1.60    1.80
   6   6  -9    1.80    1.90
   6  -6  -9    5.70    2.80
  -6  -6   9    2.80    2.30
   6  -6  -9    3.70    2.60
   6   6  -8  820.72   24.60
   6   6  -8  810.12   25.20
  -6   6   8  845.42   22.90
   6  -6  -8  781.22   26.20
  -6  -6   8  833.02   26.10
   6  -6  -8  829.22   25.60
   6   6  -7  343.57   14.10
  -6   6   7  332.37   12.40
   6   6  -7  351.16   13.90
   6  -6  -7  332.07   13.70
   6  -6  -7  317.17   14.60
  -6  -6   7  335.37   14.20
   6   6  -6   80.29    6.40
  -6   6   6   90.29    6.00
  -6  -6   6   67.49    5.70
   6  -6  -6   85.19    8.30
  -6  -6   6   85.89    6.50
   6   6  -5   24.70    4.00
  -6   6   5   18.10    3.30
   6  -6  -5   16.20    3.10
  -6  -6   5   16.90    3.20
   6  -6  -5   20.00    4.10
  -6  -6   5   16.10    3.30
   6   6  -4  229.28   11.00
  -6   6   4  243.68   10.60
   6  -6  -4  243.88   12.00
   6  -6  -4  241.08    9.80
  -6  -6   4  234.68   10.40
  -6  -6   4  256.37   10.70
  -6   6   3   26.00    4.10
   6   6  -3   28.40    4.40
  -6  -6   3   39.40    4.70
  -6  -6   3   28.40    3.90
   6  -6  -3   30.90    4.70
   6  -6  -3   26.30    3.40
   6   6  -2 1141.99   31.40
  -6   6   2 1144.89   30.90
   6  -6  -2 1089.79   32.20
  -6  -6   2 1156.98   30.50
  -6  -6   2 1197.18   29.20
   6   6  -1    4.10    2.00
  -6   6   1    2.60    1.80
  -6  -6   1    5.90    1.80
  -6  -6   1    4.50    2.10
   6  -6  -1    2.00    1.90
  -6   6   0   19.80    3.60
   6   6   0   20.90    3.90
  -6  -6   0   24.00    3.00
  -6  -6   0   21.70    3.70
   6  -6   0   28.60    4.90
  -6   6  -1  153.18    8.70
   6   6   1  140.09    8.40
  -6  -6  -1  144.09    6.20
  -6  -6  -1  122.69    7.80
   6  -6   1  143.99    9.10
   6   6   2  205.78   10.40
  -6   6  -2  203.18   10.50
   6  -6   2  209.48   11.30
  -6  -6  -2  209.98   10.40
   6   6   3  340.87   14.10
  -6   6  -3  376.76   14.90
   6  -6   3  323.47   14.90
  -6  -6  -3  385.56   15.10
   6   6   4  560.24   19.60
  -6   6  -4  597.34   20.50
   6  -6   4  554.84   21.00
  -6  -6  -4  612.14   20.70
  -6   6  -5   78.29    7.90
   6   6   5   86.09    6.80
   6  -6   5   90.59    9.10
  -6  -6  -5   77.59    8.20
   6   6   6  574.64   20.10
  -6   6  -6  562.94   20.60
   6  -6   6  569.24   22.00
  -6  -6  -6  596.14   21.50
   6   6   7   79.09    7.60
  -6   6  -7   61.39    7.30
  -6  -6  -7   84.19    9.10
   6  -6   7   77.89    8.70
  -6   6  -8  178.58   10.90
   6   6   8  183.38   10.40
  -6  -6  -8  174.38   11.60
   6  -6   8  173.58   11.70
   6   6   9    4.30    2.50
  -6   6  -9    3.30    2.70
  -6  -6  -9    2.40    2.80
   6  -6   9    1.50    2.60
  -6   6 -10  378.76   17.10
   6   6  10  362.96   16.00
   6  -6  10  358.56   18.30
  -6  -6 -10  393.16   18.70
  -6   6 -11    6.90    3.40
   6   6  11   12.90    4.10
   6  -6  11    2.30    3.20
  -6  -6 -11    7.10    3.80
   6   6  12   52.49    7.00
  -6   6 -12   66.29    8.80
  -6  -6 -12   50.19    8.40
   6  -6  12   48.30    8.40
  -6   6 -13   23.40    5.60
   6   6  13   25.70    5.40
  -6  -6 -13   21.40    6.00
   6  -6  13   26.40    6.40
  -6   6 -14   29.50    6.10
  -6  -6 -14   34.70    7.60
   6  -6  14   32.90    7.30
  -6   6 -15   33.40    6.40
  -6  -6 -15   30.40    7.50
   6  -6  15   30.50    7.70
   6  -6  16  266.67   18.50
  -6  -6 -16  221.98   22.20
  -6   7  17   64.99    9.40
   6  -7 -17   56.49    9.90
  -6  -7  17   74.19   11.50
  -6   7  16   15.70    5.30
  -6  -7  16   17.10    6.10
   6  -7 -16   14.00    5.70
  -6   7  15   17.60    5.00
   6  -7 -15   13.30    5.70
  -6  -7  15   11.30    5.00
  -6   7  14   -0.20    2.80
   6  -7 -14    0.70    3.20
  -6  -7  14   11.60    4.90
  -6   7  13   50.09    7.50
  -6  -7  13   46.00    7.80
   6  -7 -13   51.99    8.50
   6   7 -12  132.29    9.20
  -6   7  12  126.59    9.80
  -6  -7  12  112.39   11.60
   6  -7 -12  122.09   11.80
  -6   7  11  228.78   13.10
   6   7 -11  233.18   12.20
   6  -7 -11  246.78   13.90
  -6  -7  11  235.28   14.20
   6   7 -10  403.16   16.40
  -6   7  10  369.96   16.70
  -6  -7  10  375.06   17.60
   6  -7 -10  400.66   17.60
   6   7  -9   24.50    4.70
  -6   7   9   18.60    4.00
   6  -7  -9   15.00    4.30
   6  -7  -9   18.80    4.40
  -6  -7   9   17.90    4.40
   6   7  -8    2.70    2.50
  -6   7   8    4.90    2.30
   6  -7  -8    2.80    2.30
   6  -7  -8    7.10    2.90
  -6  -7   8    7.20    2.90
   6   7  -7  294.37   13.50
  -6   7   7  278.77   12.20
  -6  -7   7  271.17   13.40
  -6  -7   7  281.17   13.20
   6  -7  -7  295.27   14.50
  -6   7   6  340.07   13.50
   6   7  -6  325.17   14.20
   6  -7  -6  342.87   13.90
   6  -7  -6  311.27   15.00
  -6  -7   6  303.17   13.80
  -6  -7   6  311.57   12.80
   6   7  -5   43.30    5.90
  -6   7   5   52.69    5.90
   6  -7  -5   36.10    5.90
  -6  -7   5   51.19    6.10
  -6   7   4  312.47   13.30
   6   7  -4  315.47   14.10
  -6  -7   4  315.97   13.00
  -6  -7   4  307.17   12.70
   6  -7  -4  321.87   14.80
   6   7  -3  127.09    8.50
  -6   7   3  105.29    7.60
  -6  -7   3  133.39    7.90
  -6  -7   3  111.89    7.20
   6  -7  -3  118.79    8.70
  -6   7   2   25.30    4.40
   6   7  -2   29.60    5.00
  -6  -7   2   22.40    4.00
   6  -7  -2   27.90    5.20
  -6  -7   2   32.60    4.40
   6   7  -1    6.30    2.40
  -6   7   1    7.90    2.90
  -6  -7   1   11.50    3.10
  -6  -7   1    7.90    2.30
   6  -7  -1    5.70    2.80
  -6   7   0  503.05   18.60
   6   7   0  500.75   18.50
  -6  -7   0  506.55   17.70
   6  -7   0  490.25   19.50
   6   7   1  170.98    9.90
  -6   7  -1  137.69    9.10
   6  -7   1  154.38   10.10
  -6  -7  -1  157.88    9.20
  -6   7  -2  478.75   18.30
   6   7   2  478.25   18.00
   6  -7   2  432.46   18.50
  -6  -7  -2  462.75   17.50
  -6   7  -3  223.98   11.90
   6   7   3  233.88   11.90
  -6  -7  -3  217.28   11.70
   6  -7   3  249.97   13.50
  -6   7  -4    4.50    2.60
   6   7   4    4.30    2.30
   6  -7   4    6.80    2.90
  -6  -7  -4    4.50    2.60
   6   7   5   36.70    5.40
  -6   7  -5   28.60    5.00
  -6  -7  -5   42.70    6.20
   6  -7   5   27.80    5.60
  -6   7  -6  177.98   11.20
   6   7   6  192.48   10.90
   6  -7   6  180.28   12.00
  -6  -7  -6  179.68   11.50
   6   7   7   79.49    8.30
  -6   7  -7   86.59    9.40
   6  -7   7   79.69    9.70
  -6  -7  -7   88.19    9.40
   6   7   8  296.17   14.20
  -6   7  -8  288.07   14.90
  -6  -7  -8  285.27   15.40
   6  -7   8  281.67   16.00
   6   7   9  229.58   12.60
  -6   7  -9  235.28   13.70
   6  -7   9  231.38   14.70
  -6  -7  -9  258.97   15.00
   6   7  10   22.60    4.90
  -6   7 -10   16.90    4.80
  -6  -7 -10   12.20    4.50
   6  -7  10   19.10    5.20
  -6   7 -11  104.99   10.80
   6   7  11  103.29   10.10
  -6  -7 -11  104.19   11.90
   6  -7  11   86.99   11.20
  -6   7 -12  134.09   10.70
   6   7  12  123.99   10.00
  -6  -7 -12  111.29   12.10
   6  -7  12  106.29   12.30
  -6   7 -13  419.76   19.80
   6  -7  13  379.76   21.30
  -6  -7 -13  418.26   21.80
  -6   7 -14   30.20    6.50
  -6  -7 -14   35.30    8.10
   6  -7  14   28.10    7.60
  -6   7 -15   12.40    5.00
   6  -7  15    7.30    6.30
  -6  -8  16    4.00    4.20
   6  -8 -16   -0.10    4.70
  -6   8  15  115.59   12.10
   6  -8 -15  113.79   13.40
  -6  -8  15   99.39   12.30
  -6   8  14   10.50    4.80
  -6  -8  14   12.20    5.20
   6  -8 -14    3.10    4.50
  -6   8  13  248.98   14.90
  -6  -8  13  279.77   17.20
   6  -8 -13  281.07   17.10
   6   8 -12    7.40    3.70
  -6   8  12    8.10    3.80
  -6  -8  12   10.50    4.90
   6  -8 -12    9.90    4.80
   6   8 -11    8.40    3.90
  -6   8  11    7.80    3.70
  -6  -8  11   11.00    4.60
   6  -8 -11    7.40    4.10
   6   8 -10   95.19    9.70
  -6   8  10  112.99    9.40
  -6  -8  10  103.99   10.90
   6  -8 -10  100.69   10.30
   6   8  -9  226.58   12.70
   6  -8  -9  245.18   14.20
  -6  -8   9  228.48   13.60
  -6   8   8    5.50    2.70
   6   8  -8    7.20    3.20
  -6  -8   8    5.10    3.40
   6  -8  -8    4.10    2.80
  -6   8   7  387.56   15.70
   6   8  -7  376.26   16.70
  -6  -8   7  391.36   17.10
   6  -8  -7  405.96   18.30
  -6   8   6    8.20    2.90
   6   8  -6    9.10    3.30
  -6  -8   6   12.10    3.90
   6  -8  -6    9.60    3.80
   6   8  -5   10.30    3.60
  -6   8   5   12.00    3.50
   6  -8  -5   12.90    4.30
  -6  -8   5    8.00    2.90
  -6   8   4   36.30    5.60
   6   8  -4   38.50    6.20
   6  -8  -4   53.19    7.40
  -6  -8   4   36.90    5.70
   6   8  -3  430.16   18.10
  -6   8   3  460.95   18.10
   6  -8  -3  465.35   19.40
  -6  -8   3  443.26   16.50
  -6   8   2  338.37   15.20
   6   8  -2  349.57   15.80
   6  -8  -2  321.07   15.90
  -6  -8   2  343.37   14.30
   6   8  -1  216.58   12.10
  -6   8   1  221.68   12.00
   6  -8  -1  209.28   12.70
  -6  -8   1  220.68   11.10
   6   8   0   96.19    9.40
  -6   8   0  118.99    8.90
   6  -8   0  116.69    9.40
  -6  -8   0  105.69    7.80
  -6   8  -1   12.60    3.70
   6   8   1   16.00    4.40
   6  -8   1   26.00    5.40
  -6  -8  -1   11.40    3.50
   6   8   2    2.30    2.40
  -6   8  -2   -0.10    1.70
   6  -8   2    5.60    3.10
  -6  -8  -2    1.80    2.50
  -6   8  -3  279.37   14.60
   6   8   3  317.27   15.00
  -6  -8  -3  325.67   15.00
   6  -8   3  322.17   16.30
   6   8   4   -1.40    1.90
  -6   8  -4    2.20    2.30
  -6  -8  -4   -1.60    2.00
   6  -8   4    1.10    2.80
  -6   8  -5  426.16   18.60
   6   8   5  441.26   18.30
  -6  -8  -5  414.06   18.30
   6  -8   5  403.76   19.20
  -6   8  -6   -1.10    1.90
   6   8   6   -3.30    1.60
   6  -8   6    0.00    2.30
  -6  -8  -6   -0.20    2.30
   6   8   7    0.80    2.30
  -6   8  -7    2.50    2.80
   6  -8   7    0.50    2.90
  -6  -8  -7    2.20    2.80
  -6   8  -8    7.40    4.00
   6   8   8    7.30    3.50
  -6  -8  -8    6.90    3.80
   6  -8   8   14.70    5.20
   6   8   9   73.59    8.80
  -6   8  -9   79.49    9.60
  -6  -8  -9   85.19   10.30
   6  -8   9   88.39   11.20
   6   8  10  121.49    9.70
  -6   8 -10  138.69   12.90
   6  -8  10  130.19   13.90
  -6  -8 -10  146.19   13.80
  -6   8 -11  239.08   15.10
   6   8  11  228.78   13.80
   6  -8  11  244.08   16.80
  -6  -8 -11  240.48   16.30
   6   8  12   51.39    7.80
  -6   8 -12   59.99    9.00
  -6  -8 -12   56.59    9.20
   6  -8  12   51.69    9.60
  -6   8 -13    1.10    3.80
  -6  -8 -13    4.40    4.80
   6  -8  13    3.50    5.00
  -6   8 -14   -1.50    3.80
  -6  -9  14    2.60    4.60
  -6   9  13   66.79    9.40
  -6  -9  13   60.49    9.80
  -6   9  12    9.40    4.60
   6   9 -12    6.20    4.00
  -6  -9  12    8.60    5.00
   6   9 -11  247.48   14.30
  -6   9  11  238.18   14.20
  -6  -9  11  208.78   14.50
   6   9 -10    2.70    3.20
  -6   9  10   12.40    4.70
  -6  -9  10    9.20    4.50
   6  -9 -10    3.80    3.60
   6   9  -9  255.77   14.50
   6  -9  -9  261.97   15.60
  -6  -9   9  292.77   16.10
  -6   9   8    3.00    2.60
   6   9  -8    3.10    3.10
  -6  -9   8   -1.20    2.50
   6  -9  -8    2.00    2.90
  -6   9   7   30.10    5.40
   6   9  -7   21.90    5.10
   6  -9  -7   10.80    4.50
  -6  -9   7   15.60    4.60
   6   9  -6   -0.80    2.20
  -6   9   6    4.10    2.90
  -6  -9   6   -2.10    2.40
   6  -9  -6   -3.50    2.30
   6   9  -5  425.66   19.00
  -6   9   5  439.16   18.20
   6  -9  -5  405.86   19.20
   6   9  -4   14.60    4.40
  -6   9   4    6.80    3.20
   6  -9  -4    7.20    3.60
  -6   9   3   71.39    8.30
   6   9  -3   77.39    9.10
   6  -9  -3   67.99    8.70
   6   9  -2   -2.00    2.00
  -6   9   2   -0.20    2.50
   6  -9  -2    0.10    2.70
  -6   9   1  170.18   11.50
   6   9  -1  185.88   12.00
   6  -9  -1  204.88   13.00
   6   9   0    8.30    3.50
  -6   9   0   11.60    4.00
   6  -9   0    6.90    3.80
   6   9   1  944.81   31.90
  -6   9  -1 1039.20   32.80
   6  -9   1 1017.20   34.10
  -6  -9  -1 1029.20   31.20
  -6   9  -2    0.60    2.30
   6   9   2    1.90    2.50
  -6  -9  -2    1.60    2.50
   6  -9   2   -1.00    2.70
   6   9   3  174.98   11.70
  -6   9  -3  196.68   12.60
   6  -9   3  213.38   13.80
  -6  -9  -3  185.58   11.80
   6   9   4    2.00    2.50
  -6   9  -4   -3.10    2.10
  -6  -9  -4   -0.70    2.40
   6  -9   4   -0.30    2.40
   6   9   5   72.39    8.90
  -6   9  -5   68.69    8.80
  -6  -9  -5   85.79    9.60
   6  -9   5   74.89   10.00
   6   9   6    0.80    2.40
  -6   9  -6    5.60    3.70
   6  -9   6    1.90    3.40
  -6  -9  -6    0.10    2.80
  -6   9  -7  387.36   19.00
   6   9   7  358.56   17.60
  -6  -9  -7  373.36   18.90
   6  -9   7  409.76   20.60
   6   9   8   10.60    4.10
  -6   9  -8    7.20    3.90
  -6  -9  -8    9.70    4.80
   6  -9   8    7.80    4.60
   6   9   9  160.28   11.80
  -6   9  -9  155.88   12.60
  -6  -9  -9  143.09   13.80
   6  -9   9  161.98   15.80
   6   9  10    1.90    3.60
  -6   9 -10    3.60    4.20
   6  -9  10    1.90    4.10
  -6  -9 -10    1.20    4.10
  -6   9 -11    5.60    4.50
   6   9  11    5.50    4.00
   6  -9  11   15.10    6.40
  -6  -9 -11   13.80    5.80
  -6   9 -12   -1.30    3.50
  -6  -9 -12    1.80    4.70
  -6 -10  13  229.18   18.70
   6  10 -12   68.89    9.50
  -6 -10  12   63.69   10.40
   6  10 -11   11.30    4.90
  -6 -10  11    1.00    4.30
  -6  10  10   30.60    6.90
   6  10 -10   54.99    8.60
   6 -10 -10   62.19    9.60
  -6 -10  10   59.09    9.00
   6  10  -9  165.18   12.70
   6 -10  -9  182.78   13.80
  -6 -10   9  191.98   13.80
   6  10  -8  225.98   14.40
   6 -10  -8  217.48   14.50
  -6  10   7    6.10    3.80
   6  10  -7    3.10    3.70
   6 -10  -7   10.30    4.40
   6  10  -6   62.89    8.90
  -6  10   6   55.49    7.70
   6 -10  -6   47.30    8.30
  -6  10   5   28.30    5.80
   6  10  -5   16.80    5.10
   6 -10  -5   18.10    5.70
  -6  10   4    6.50    3.80
   6  10  -4    7.50    3.80
   6 -10  -4    7.20    4.20
  -6  10   3  236.48   14.00
   6  10  -3  247.28   15.00
   6 -10  -3  254.87   15.50
  -6  10   2   99.59   10.40
   6  10  -2  120.79   11.50
   6 -10  -2  100.89   11.50
   6  10  -1  272.77   15.30
  -6  10   1  236.48   14.30
   6 -10  -1  220.98   14.70
  -6  10   0   23.90    5.60
   6  10   0   20.50    5.10
   6 -10   0   19.40    5.60
  -6  10  -1    0.30    3.00
   6  10   1   -1.40    2.70
   6 -10   1   -0.30    3.10
   6  10   2   57.99    8.80
  -6  10  -2   53.59    8.40
   6 -10   2   61.09    9.20
  -6  10  -3    7.80    3.70
   6  10   3    1.50    3.20
   6 -10   3    5.20    4.20
  -6  10  -4   80.69   10.40
   6  10   4   90.19   10.40
   6 -10   4   93.49   11.20
   6  10   5  207.28   13.70
  -6  10  -5  182.68   13.40
   6 -10   5  181.48   14.10
  -6 -10  -5  200.08   20.80
  -6  10  -6   13.40    5.00
   6  10   6   15.10    4.80
   6 -10   6   19.00    6.10
  -6 -10  -6   16.70    5.30
   6  10   7    3.10    3.10
  -6  10  -7    1.50    3.70
   6 -10   7    2.00    3.70
  -6 -10  -7    1.10    4.00
  -6  10  -8   22.10    6.30
   6  10   8   35.40    7.20
   6 -10   8   34.00    7.90
  -6 -10  -8   44.90    8.40
  -6  10  -9  162.18   15.40
   6  10   9  129.39   12.50
  -6 -10  -9  150.78   15.10
   6  10  10   84.59   10.40
  -6 -10 -10   62.99   10.10
   6  10  11  100.29   13.00
   6  11  -9    5.10    4.90
   6 -11  -9   17.10    6.20
   6  11  -8    8.40    4.80
   6 -11  -8    2.40    4.40
  -6  11   7    4.20    4.20
   6  11  -7    1.20    3.50
   6 -11  -7    6.00    4.50
   6  11  -6   95.09   11.40
  -6  11   6  111.49   11.50
   6 -11  -6  104.39   12.50
   6  11  -5  105.89   11.90
  -6  11   5   88.29   10.30
   6 -11  -5   94.29   11.80
   6  11  -4  146.09   14.00
  -6  11   4  150.38   11.90
   6 -11  -4  150.78   14.80
  -6  11   3   12.50    4.90
   6  11  -3    7.40    4.10
   6 -11  -3   16.10    5.60
  -6  11   2    8.10    4.00
   6  11  -2    5.10    3.90
   6 -11  -2    2.60    3.80
  -6  11   1    7.60    4.00
   6  11  -1   22.50    6.10
   6 -11  -1   11.60    4.80
  -6  11   0  405.56   20.20
   6  11   0  412.86   20.70
   6 -11   0  371.46   20.70
   6  11   1   11.60    5.00
  -6  11  -1    5.10    4.20
   6 -11   1   16.40    6.20
   6  11   2  444.76   21.50
  -6  11  -2  438.16   21.60
   6 -11   2  446.46   22.70
   6  11   3    3.20    4.20
  -6  11  -3    5.10    3.80
   6 -11   3   -3.10    3.40
  -6  11  -4    1.80    3.80
   6  11   4    0.60    3.50
   6 -11   4    4.60    4.80
  -6  11  -5   24.10    9.40
   6  11   5   11.70    4.90
   6 -11   5   11.70    5.40
   6  11   6  148.99   15.80
   6 -12  -4   23.00   10.00
   6 -12  -3   18.90    8.00
   6 -12  -2  245.38   24.80
   7   0 -21   -1.00    3.80
  -7   0  21    1.50    3.80
  -7   0  20    0.40    3.50
   7   0 -20    6.90    5.10
  -7   0  19   -1.20    3.10
   7   0 -19    0.70    3.40
  -7   0  18  527.85   23.40
   7   0 -18  550.14   24.60
   7   0 -17    1.80    2.90
  -7   0  17    1.30    2.80
  -7   0  16  468.15   20.70
   7   0 -16  513.65   22.10
  -7   0  15    2.10    2.50
   7   0 -15    1.80    2.20
  -7   0  14  245.48   13.30
   7   0 -14  280.77   14.60
  -7   0  13   -0.20    1.80
   7   0 -13   -0.20    1.80
  -7   0  12  586.64   20.50
   7   0 -12  601.34   21.70
  -7   0  11    0.50    1.40
   7   0 -11   -0.40    1.50
  -7   0  10  373.06   14.60
   7   0 -10  427.46   16.10
   7   0  -9    0.70    1.50
  -7   0   9    0.70    1.20
  -7   0   8   63.29    4.90
   7   0  -8   64.29    6.50
   7   0  -7   -1.00    0.90
  -7   0   7    0.00    0.90
   7   0  -7    0.00    0.40
   7   0  -6  203.38    9.20
  -7   0   6  198.38    8.30
   7   0  -6  211.58    5.90
   7   0  -5    0.00    0.50
  -7   0   5   -0.20    0.60
   7   0  -5    1.70    1.30
   7   0  -4  652.83   18.70
   7   0  -4  688.33   16.10
  -7   0   4  660.13   17.40
   7   0  -3   -0.40    0.80
  -7   0   3    1.20    0.80
   7   0  -3   -0.10    0.40
   7   0  -2  332.57   11.10
   7   0  -2  327.27    9.80
   7   0  -1   -0.40    0.50
   7   0  -1    1.20    1.10
   7   0  -1   -0.40    0.60
   7   0   0   57.19    3.80
   7   0   0   63.69    3.30
  -7   0   0   61.59    3.70
   7   0   1    0.20    0.60
   7   0   1    0.00    0.70
  -7   0  -1    0.00    0.80
   7   0   2 1071.09   24.10
   7   0   2 1046.90   26.10
  -7   0  -2 1020.70   25.30
   7   0   3   -0.20    0.70
  -7   0  -3   -0.30    0.80
   7   0   3    0.20    0.70
  -7   0  -4  896.71   23.00
   7   0   4  906.21   21.80
   7   0   4  862.01   23.50
   7   0   5   -0.80    0.80
   7   0   5   -0.20    0.90
  -7   0  -5    0.50    0.90
   7   0   6  219.38    8.50
  -7   0  -6  213.28    9.20
   7   0   6  196.48    9.10
   7   0   7    0.50    1.20
  -7   0  -7    2.10    1.50
   7   0   7    1.30    1.30
  -7   0  -8  359.06   13.60
   7   0   8  343.87   13.30
   7   0   9    2.40    1.70
  -7   0  -9    0.60    1.60
   7   0   9   -0.60    1.10
   7   0  10  781.32   23.20
   7   0  10  657.83   21.90
  -7   0 -10  801.12   24.10
   7   0  11    1.00    1.50
  -7   0 -11    1.30    1.80
   7   0  11   -0.70    1.90
   7   0  12  103.49    7.80
  -7   0 -12  106.59    8.30
   7   0  12  114.59    7.80
   7   0  13    0.90    1.80
  -7   0 -13    0.80    2.40
   7   0  13   -1.10    2.10
  -7   0 -14 1239.68   37.90
   7   0  14 1317.37   36.10
   7   0  15    3.90    2.70
  -7   0 -15   -0.80    2.70
  -7   0 -16  302.77   16.70
  -7   0 -17   -2.10    3.30
  -7   0 -18  164.38   13.50
   7   1 -22   34.70   12.60
  -7   1  21    6.80    5.10
   7   1 -21    6.20    4.70
  -7  -1  21    7.70    5.30
   7  -1 -21    2.90    4.50
  -7   1  20  233.08   15.90
   7   1 -20  229.88   16.20
  -7  -1  20  227.58   15.90
   7  -1 -20  212.88   16.00
  -7   1  19   33.40    7.20
   7   1 -19   27.90    6.80
  -7  -1  19   26.30    6.40
   7  -1 -19   40.60    8.30
  -7   1  18  113.79   11.70
   7   1 -18  111.09   12.40
   7  -1 -18  116.09   12.50
  -7  -1  18  104.09   11.80
   7   1 -17   -2.00    2.70
  -7   1  17    3.00    2.60
   7  -1 -17    6.00    3.40
  -7  -1  17    1.10    2.60
  -7   1  16   -2.00    1.90
   7   1 -16    5.30    3.30
  -7  -1  16    2.70    3.00
   7  -1 -16   -1.40    2.40
   7   1 -15   12.90    4.30
  -7   1  15   15.80    4.40
  -7  -1  15   26.30    5.30
   7  -1 -15   17.70    4.80
   7   1 -14  849.61   29.00
  -7   1  14  868.61   28.00
   7  -1 -14  881.41   29.60
  -7  -1  14  848.12   28.30
   7   1 -13  526.75   20.60
  -7   1  13  523.95   19.50
   7  -1 -13  504.55   20.40
  -7  -1  13  500.35   19.60
   7   1 -12  153.48    9.90
  -7   1  12  146.59    9.20
  -7  -1  12  159.48    9.60
   7  -1 -12  147.59    9.90
  -7   1  11   78.89    6.40
   7   1 -11   79.19    8.20
  -7  -1  11   87.89    6.60
   7  -1 -11   74.39    7.60
   7   1 -10    0.80    1.50
  -7   1  10    1.90    1.60
  -7  -1  10    1.70    1.70
   7  -1 -10    0.60    1.40
   7   1  -9    0.90    0.70
   7   1  -9   -0.50    1.10
  -7   1   9    1.80    1.60
   7  -1  -9    1.90    1.50
  -7  -1   9    1.20    1.40
  -7   1   8  623.34   19.10
   7   1  -8  641.14   14.70
   7   1  -8  642.14   20.30
  -7  -1   8  623.34   19.00
   7   1  -7  801.32   18.50
  -7   1   7  835.32   22.60
   7   1  -7  795.02   23.40
  -7   1   7  820.32   17.10
   7  -1  -7  835.32   23.50
  -7  -1   7  795.12   22.10
   7   1  -6  890.81   24.80
  -7   1   6  914.01   19.40
   7   1  -6  898.71   20.60
  -7   1   6  902.11   19.60
  -7   1   6  899.81   23.60
   7  -1  -6  901.81   24.60
  -7  -1   6  906.71   23.40
   7   1  -5  260.27   10.40
  -7   1   5  277.57    9.70
   7   1  -5  253.77    7.80
   7  -1  -5  267.17   10.30
  -7  -1   5  272.77    9.40
   7  -1  -5  263.47    7.30
   7   1  -4  143.89    7.30
   7   1  -4  150.78    5.60
  -7  -1   4  153.78    6.10
   7  -1  -4  158.78    5.30
   7  -1  -4  136.39    6.60
   7  -1  -4  151.68    7.00
   7   1  -3 2462.95   53.49
   7   1  -3 2544.65   56.29
  -7  -1   3 2474.35   53.29
   7  -1  -3 2522.35   54.89
   7  -1  -3 2544.35   55.29
   7   1  -2 2029.40   45.20
   7   1  -2 2128.79   47.60
  -7  -1   2 2090.89   44.10
   7  -1  -2 2108.39   46.30
   7  -1  -2 2020.60   45.80
   7  -1  -2 2078.79   45.10
   7   1  -1 3491.25   75.19
   7   1  -1 3383.26   73.29
   7  -1  -1 3470.15   73.69
  -7  -1   1 3484.65   71.09
   7  -1  -1 3517.05   73.49
   7  -1  -1 3512.25   73.39
   7   1   0 1137.09   24.00
   7   1   0 1113.29   26.70
   7  -1   0 1136.09   26.80
   7  -1   0 1075.89   26.20
  -7  -1   0 1087.29   26.90
   7   1   1  140.69    6.30
  -7   1  -1  133.99    5.40
   7   1   1  130.49    4.10
   7  -1   1  128.49    6.10
  -7  -1  -1  151.28    6.60
   7  -1   1  134.99    5.80
   7   1   2  223.38    6.10
   7   1   2  229.98    8.80
  -7   1  -2  230.28    7.70
   7  -1   2  208.18    8.40
  -7  -1  -2  209.68    8.50
   7  -1   2  224.58    8.10
   7   1   3  177.38    5.50
  -7   1  -3  176.98    6.80
   7   1   3  176.38    7.80
  -7  -1  -3  168.28    7.60
   7  -1   3  168.88    7.20
   7  -1   3  179.88    7.80
   7   1   4  253.77   10.00
   7   1   4  265.07    7.90
  -7   1  -4  264.27    9.00
  -7  -1  -4  253.77   10.00
   7  -1   4  251.07    9.40
   7  -1   4  256.07   10.10
   7   1   5    5.10    1.30
   7   1   5    3.80    1.80
  -7   1  -5    7.90    1.90
  -7  -1  -5    7.20    2.10
   7  -1   5    5.10    1.90
   7  -1   5    7.20    2.00
   7   1   6  838.12   21.10
   7   1   6  847.12   23.70
  -7   1  -6  852.71   22.50
   7  -1   6  857.61   23.80
   7  -1   6  825.32   23.10
  -7  -1  -6  876.51   24.20
   7   1   7    0.40    1.20
  -7   1  -7    0.70    1.30
   7   1   7    0.20    1.30
   7  -1   7    0.90    1.40
   7  -1   7    0.20    1.20
  -7  -1  -7   -0.40    1.30
   7   1   8   63.99    4.60
   7   1   8   65.69    6.40
  -7   1  -8   57.09    5.50
  -7  -1  -8   54.99    6.00
   7  -1   8   63.79    5.30
   7  -1   8   53.49    5.50
   7   1   9   18.70    3.50
   7   1   9   26.80    3.70
  -7   1  -9   29.70    4.40
  -7  -1  -9   23.00    4.00
   7  -1   9   21.60    4.00
   7  -1   9   25.90    4.30
   7   1  10  101.19    7.10
  -7   1 -10  109.49    7.30
   7   1  10  101.19    6.60
   7  -1  10  114.89    7.50
   7  -1  10  119.59    7.90
  -7  -1 -10  108.49    7.90
  -7   1 -11  196.88   10.30
   7   1  11  175.08    9.70
   7   1  11  188.18    9.70
  -7  -1 -11  185.38   11.00
   7  -1  11  209.98   11.00
   7  -1  11  200.98   10.40
   7   1  12  353.06   14.50
  -7   1 -12  357.36   15.10
   7  -1  12  363.86   15.70
  -7  -1 -12  322.87   15.60
   7  -1  12  338.97   14.40
  -7   1 -13    1.30    2.30
   7   1  13    0.20    1.80
   7  -1  13   -2.90    2.20
  -7  -1 -13    0.20    2.10
   7  -1  13   -0.50    1.80
   7   1  14    3.20    2.50
  -7   1 -14    2.40    2.70
   7  -1  14    4.20    2.70
   7  -1  14   -0.10    2.80
  -7  -1 -14    4.40    3.10
   7   1  15    0.70    3.30
  -7   1 -15   -0.60    2.40
  -7  -1 -15   -0.70    3.00
   7  -1  15    0.40    3.10
  -7  -1 -16  185.38   13.60
  -7  -1 -17  178.58   13.90
  -7  -1 -18  160.18   15.20
  -7  -1 -19    5.80    5.00
   7   2 -22   25.70    9.10
  -7   2  21   59.89    9.80
   7   2 -21   75.29   11.20
  -7  -2  21   95.59   12.20
   7  -2 -21   78.59   11.80
   7   2 -20    0.60    3.80
  -7   2  20   -0.30    3.90
   7  -2 -20   -5.60    2.80
  -7  -2  20    1.30    3.70
   7   2 -19   34.10    7.60
  -7   2  19   24.30    6.50
  -7  -2  19   27.70    6.50
   7  -2 -19   16.40    5.60
   7   2 -18   26.00    6.50
  -7   2  18   20.40    5.70
   7  -2 -18   29.00    6.70
  -7  -2  18   19.60    5.60
  -7   2  17  446.56   20.00
   7   2 -17  419.36   20.40
   7  -2 -17  396.86   20.60
  -7  -2  17  450.85   20.70
  -7   2  16  392.06   17.90
   7   2 -16  340.37   17.80
   7  -2 -16  344.37   18.50
  -7  -2  16  397.06   18.70
   7   2 -15  463.65   20.10
  -7   2  15  453.35   19.20
  -7  -2  15  427.36   19.20
   7  -2 -15  457.55   20.60
  -7   2  14   71.09    8.20
   7   2 -14   53.49    7.40
  -7  -2  14   46.40    6.60
   7  -2 -14   75.39    9.20
   7   2 -13   91.29    9.10
  -7   2  13  103.79    8.10
   7  -2 -13   93.09    9.40
  -7  -2  13   99.29    9.60
   7   2 -12  166.48   10.40
  -7   2  12  178.18   10.10
   7  -2 -12  157.98   10.40
  -7  -2  12  151.88    9.70
  -7   2  11  194.48   10.30
   7   2 -11  161.28   10.10
  -7  -2  11  195.48   10.60
   7  -2 -11  224.28   11.70
   7   2 -10  133.49    8.50
   7   2 -10  129.19    5.10
  -7   2  10  125.19    7.80
   7  -2 -10  128.39    8.50
  -7  -2  10  124.49    8.00
   7   2  -9  325.47   13.60
   7   2  -9  330.27    9.50
  -7   2   9  313.97   12.80
  -7  -2   9  337.27   13.20
   7  -2  -9  301.57   13.40
  -7   2   8    2.10    0.60
   7   2  -8    1.90    1.60
   7   2  -8    1.80    1.00
  -7   2   8    3.00    1.50
   7  -2  -8    2.70    1.70
  -7  -2   8    1.00    1.40
   7   2  -7  693.03   20.80
  -7   2   7  638.54   15.10
   7   2  -7  679.33   16.80
  -7   2   7  657.63   19.70
   7  -2  -7  659.53   20.30
  -7  -2   7  688.43   19.60
   7   2  -6  368.06   13.50
  -7   2   6  373.36   12.80
  -7   2   6  347.07    9.40
   7   2  -6  352.46   10.40
  -7  -2   6  358.66   12.10
   7  -2  -6  346.57   12.80
   7   2  -5  703.13   20.80
  -7   2   5  710.23   17.00
   7  -2  -5  727.93   20.20
   7  -2  -5  714.43   20.40
  -7  -2   5  697.93   18.80
  -7   2   4 1799.32   39.20
   7   2  -4 1799.42   43.00
   7   2  -4 1817.42   40.10
  -7   2   4 1843.52   38.90
  -7  -2   4 1776.52   40.10
   7  -2  -4 1761.32   41.50
   7  -2  -4 1851.01   42.40
  -7   2   3 2337.47   49.60
   7   2  -3 2307.77   50.59
  -7   2   3 2398.16   50.19
   7   2  -3 2312.67   53.39
   7  -2  -3 2311.07   51.39
  -7  -2   3 2327.97   49.70
   7  -2  -3 2317.47   52.29
   7   2  -2  394.56   12.00
   7   2  -2  400.76   13.60
  -7   2   2  397.26   11.20
  -7   2   2  396.56   11.60
  -7  -2   2  397.66   10.40
   7  -2  -2  388.06   12.70
   7   2  -1   33.20    3.40
  -7  -2   1   42.30    2.00
   7  -2  -1   39.20    4.00
   7  -2  -1   33.60    2.70
   7  -2  -1   40.80    3.20
  -7  -2   0  110.59    5.90
   7  -2   0  120.39    6.00
   7  -2   0  112.89    5.60
   7  -2   0  110.19    4.90
   7   2   1  897.71   23.00
  -7   2  -1  876.01   20.50
   7  -2   1  890.81   22.90
  -7  -2  -1  889.71   23.30
   7  -2   1  868.81   23.00
   7   2   2  316.47   11.00
  -7   2  -2  289.17    8.70
  -7  -2  -2  319.77   11.30
   7  -2   2  308.87   10.90
   7  -2   2  293.77   10.70
   7   2   3  380.76   13.10
  -7   2  -3  410.46   11.10
  -7  -2  -3  393.46   13.50
   7  -2   3  409.56   13.40
   7  -2   3  409.26   13.50
   7   2   4   57.79    2.50
   7   2   4   68.59    4.90
  -7   2  -4   58.69    3.50
   7  -2   4   67.39    4.90
  -7  -2  -4   56.59    5.60
   7  -2   4   60.19    4.70
   7   2   5    2.40    0.90
  -7   2  -5    3.50    1.30
   7   2   5    0.30    1.10
  -7  -2  -5    1.50    1.20
   7  -2   5    2.00    1.60
   7  -2   5    2.90    1.50
  -7   2  -6  917.71   22.90
   7   2   6  927.41   21.50
   7   2   6  882.61   25.00
  -7  -2  -6  913.81   26.10
   7  -2   6  883.81   25.10
   7  -2   6  903.51   25.50
   7   2   7 1705.73   37.90
   7   2   7 1722.53   41.70
  -7   2  -7 1642.04   39.00
  -7  -2  -7 1675.13   42.60
   7  -2   7 1687.43   42.00
   7  -2   7 1667.43   41.50
  -7   2  -8  156.58    7.60
   7   2   8  165.38    7.10
   7   2   8  163.58    8.70
  -7  -2  -8  157.18    9.20
   7  -2   8  148.69    8.40
   7  -2   8  151.98    8.90
   7   2   9  318.57   13.20
  -7   2  -9  331.57   12.30
   7  -2   9  312.77   13.10
  -7  -2  -9  319.67   14.20
   7  -2   9  321.17   13.80
  -7   2 -10    2.50    2.00
   7   2  10    4.80    2.40
  -7  -2 -10    0.30    1.80
   7  -2  10    1.00    2.00
   7  -2  10    1.30    1.90
  -7   2 -11   13.50    3.30
  -7   2 -11   11.70    3.10
   7   2  11   10.30    3.10
  -7   2 -11    7.80    2.90
   7  -2  11   16.90    4.10
  -7  -2 -11   10.40    3.60
  -7   2 -12    1.20    2.20
  -7   2 -12   -1.00    1.90
   7   2  12    2.10    2.20
  -7   2 -12    4.50    2.40
   7  -2  12   -1.30    2.10
  -7  -2 -12    1.30    2.20
  -7   2 -13   77.19    8.00
  -7   2 -13   90.49    8.10
   7   2  13   96.29    7.60
  -7  -2 -13   86.69    9.50
   7  -2  13   94.89    9.90
  -7   2 -14  103.29    8.40
  -7   2 -14  102.89    7.80
   7   2  14  110.39    8.40
  -7  -2 -14  134.39   10.80
   7  -2  14  113.49   11.00
  -7   2 -15  291.47   13.90
  -7   2 -15  304.67   15.00
  -7  -2 -15  321.27   17.70
   7  -2  15  352.66   17.60
   7  -2  16    0.30    3.40
  -7  -2 -16    5.10    3.90
   7  -2  17    9.10    4.70
  -7  -2 -17    5.30    4.30
  -7  -2 -18   25.10    7.10
  -7   3  21  110.09   13.20
   7   3 -21   94.49   12.50
  -7   3  20    6.50    4.30
   7   3 -20    2.50    4.50
   7  -3 -20    1.90    4.10
  -7  -3  20    1.90    4.20
   7   3 -19  333.57   18.80
  -7   3  19  302.97   17.80
  -7  -3  19  285.97   18.00
   7  -3 -19  289.57   18.80
   7   3 -18    9.20    4.60
  -7   3  18    7.70    4.20
   7  -3 -18    5.60    4.90
  -7  -3  18   12.80    4.80
  -7   3  17    6.70    3.90
   7   3 -17    4.80    3.70
   7  -3 -17    5.90    3.80
  -7  -3  17    1.40    2.90
   7   3 -16    0.20    2.80
  -7   3  16    1.90    3.00
   7  -3 -16    1.80    3.10
  -7  -3  16    3.70    3.40
  -7   3  15  409.06   18.30
   7   3 -15  422.66   19.10
  -7  -3  15  420.16   19.20
   7  -3 -15  424.06   20.10
   7   3 -14    4.00    2.80
  -7   3  14    2.70    2.60
  -7  -3  14   11.40    3.90
   7  -3 -14    6.50    3.30
  -7   3  13  321.47   15.10
   7   3 -13  374.66   16.50
   7  -3 -13  318.17   16.00
  -7  -3  13  333.37   15.90
   7   3 -12    4.30    2.40
  -7   3  12    1.50    2.00
   7  -3 -12    2.10    2.10
  -7  -3  12    2.30    1.90
   7   3 -11   88.69    7.30
  -7   3  11   89.69    7.00
  -7  -3  11   99.89    7.60
   7  -3 -11   87.29    8.70
   7   3 -10   41.50    5.50
   7   3 -10   53.49    3.90
  -7   3  10   54.09    6.50
   7  -3 -10   44.30    5.80
  -7  -3  10   50.89    6.10
   7   3  -9  615.44   20.30
  -7   3   9  568.04   19.20
   7   3  -9  586.94   16.30
  -7   3   9  591.84   14.40
  -7  -3   9  602.74   19.60
   7  -3  -9  604.04   20.50
  -7   3   8    1.30    1.40
   7   3  -8    0.20    1.30
   7   3  -8    2.10    1.20
  -7   3   8    0.90    0.70
  -7  -3   8    2.40    1.60
   7  -3  -8    1.50    1.70
   7   3  -7  908.01   25.10
  -7   3   7  842.42   19.80
   7   3  -7  716.53   20.80
  -7  -3   7  852.91   23.40
   7  -3  -7  844.02   24.20
   7  -3  -7  879.91   24.90
   7   3  -6   48.30    5.30
  -7   3   6   66.59    3.60
   7   3  -6   69.19    4.20
  -7  -3   6   67.89    4.70
   7  -3  -6   64.89    5.00
   7   3  -5  359.26   13.40
  -7   3   5  357.26   10.60
   7   3  -5  336.47   11.30
   7  -3  -5  363.26   13.30
  -7  -3   5  363.16   11.80
   7  -3  -5  353.56   12.40
  -7   3   4    2.20    1.00
   7   3  -4    3.10    1.30
   7   3  -4    1.80    1.40
   7  -3  -4    1.80    1.10
  -7  -3   4    3.30    1.30
   7  -3  -4    0.90    1.30
  -7   3   3  566.94   15.50
   7   3  -3  550.74   17.60
   7   3  -3  572.64   16.10
  -7  -3   3  558.14   14.60
   7  -3  -3  538.35   15.50
   7   3  -2   20.60    2.90
  -7   3   2   28.20    3.20
   7  -3  -2   21.00    3.30
  -7  -3   2   28.00    3.70
  -7  -3   2   26.50    2.10
   7  -3  -2   28.90    3.10
  -7   3   1 2591.54   55.99
  -7   3   1 2573.04   55.29
   7   3  -1 2414.46   55.99
   7  -3  -1 2571.44   54.19
   7  -3  -1 2576.24   57.59
  -7  -3   1 2505.75   56.89
  -7  -3   1 2541.05   52.49
  -7   3   0  202.98    8.40
   7   3   0  198.98    8.40
  -7   3   0  209.38    8.00
  -7  -3   0  197.68    8.70
   7  -3   0  208.08    6.70
   7  -3   0  197.08    8.90
  -7   3  -1  559.14   16.40
  -7   3  -1  543.75   15.60
  -7   3  -1  539.85   12.90
   7   3   1  547.45   16.40
   7  -3   1  529.35   16.80
  -7  -3  -1  526.95   16.60
  -7   3  -2   11.50    1.40
  -7   3  -2   14.50    2.80
  -7   3  -2   11.40    2.30
   7   3   2   11.10    2.30
  -7  -3  -2    7.20    2.00
   7  -3   2    6.40    2.00
  -7   3  -3   35.00    4.40
  -7   3  -3   22.10    3.30
   7   3   3   30.10    4.00
  -7   3  -3   32.70    2.10
   7  -3   3   29.90    4.20
  -7  -3  -3   26.20    3.80
   7   3   4   84.99    5.70
  -7   3  -4   82.89    5.40
  -7   3  -4   87.19    3.70
  -7   3  -4   87.59    6.00
   7  -3   4   90.59    6.20
  -7  -3  -4   88.69    6.10
  -7   3  -5 1059.49   24.30
   7   3   5 1077.39   28.50
  -7   3  -5 1054.39   27.70
  -7   3  -5 1073.89   28.80
  -7  -3  -5 1050.59   29.30
   7  -3   5 1041.40   29.00
  -7   3  -6   67.69    3.90
  -7   3  -6   73.49    5.70
   7   3   6   75.29    5.70
  -7   3  -6   68.19    5.20
   7  -3   6   57.99    6.20
  -7  -3  -6   82.19    6.40
  -7   3  -7  377.76   14.90
  -7   3  -7  404.96   12.20
  -7   3  -7  404.06   14.40
   7   3   7  384.96   14.60
  -7  -3  -7  416.26   16.00
   7  -3   7  411.56   15.80
   7   3   8  100.09    6.90
  -7   3  -8   71.19    4.80
  -7   3  -8   81.99    7.90
  -7   3  -8   93.49    6.40
  -7  -3  -8   73.39    7.80
   7  -3   8   84.39    6.90
  -7   3  -9  179.28    9.30
  -7   3  -9  196.18   10.40
   7   3   9  189.58    9.90
  -7  -3  -9  168.38   10.50
   7  -3   9  197.18   11.00
   7   3  10   17.40    3.70
  -7   3 -10   18.20    3.70
  -7   3 -10   15.70    3.60
   7  -3  10   18.40    4.30
  -7  -3 -10   19.00    4.40
  -7   3 -11  180.18    9.80
  -7   3 -11  182.18   10.50
   7   3  11  209.68   10.70
  -7  -3 -11  168.78   11.30
   7  -3  11  173.98   11.20
  -7   3 -12   55.79    6.40
  -7   3 -12   68.59    7.60
   7   3  12   64.39    7.30
  -7  -3 -12   49.00    7.40
   7  -3  12   62.69    8.10
  -7   3 -13   63.89    7.60
  -7   3 -13   56.69    6.70
   7   3  13   61.89    7.00
   7  -3  13   67.09    8.50
  -7  -3 -13   62.19    8.70
  -7   3 -14   11.40    3.50
   7   3  14   19.50    4.40
  -7   3 -14   18.50    4.70
   7  -3  14   17.70    5.10
  -7  -3 -14   21.20    5.60
  -7   3 -15  222.98   12.80
  -7  -3 -15  215.48   14.70
   7  -3  15  215.68   14.50
   7  -3  16    0.50    3.80
  -7  -3 -16   -0.40    3.20
   7  -3  17  372.06   20.40
  -7  -3 -17  331.97   20.00
   7  -3  18   81.09   11.60
  -7  -3 -18   82.79   11.60
  -7   4  20    1.50    4.20
  -7  -4  20    1.30    3.90
   7  -4 -20    0.80    3.90
  -7   4  19    1.60    3.70
   7   4 -19    0.80    3.60
   7  -4 -19    3.20    4.40
  -7  -4  19   -0.10    4.00
  -7   4  18  190.28   13.50
   7   4 -18  195.68   14.40
   7  -4 -18  191.38   15.00
  -7  -4  18  182.28   14.30
   7   4 -17  385.16   19.20
  -7   4  17  338.97   17.70
  -7  -4  17  351.16   19.30
   7  -4 -17  341.97   19.60
  -7   4  16  105.49   10.90
   7   4 -16  109.19   11.40
  -7  -4  16   98.89   11.30
   7  -4 -16   97.89   11.40
   7   4 -15  111.89   11.00
  -7   4  15  116.79   11.20
  -7  -4  15   99.49   10.70
   7  -4 -15  113.39   11.70
   7   4 -14  227.48   13.30
  -7   4  14  241.08   13.30
   7  -4 -14  251.67   14.80
  -7  -4  14  223.38   13.60
   7   4 -13    2.10    2.50
  -7   4  13    0.40    2.30
  -7  -4  13    0.60    2.30
   7  -4 -13    0.80    2.70
   7   4 -12   -0.10    1.80
  -7   4  12    0.90    1.70
  -7  -4  12    0.80    1.80
   7  -4 -12    4.80    3.00
   7   4 -11  427.56   17.50
   7   4 -11  458.95   14.40
  -7   4  11  452.75   17.60
  -7  -4  11  421.26   17.50
   7  -4 -11  446.36   18.40
   7   4 -10  164.78    7.70
  -7   4  10  149.88    9.20
   7   4 -10  168.08    9.90
   7  -4 -10  179.88   10.50
  -7  -4  10  166.08    9.80
   7   4  -9  201.28   10.60
  -7   4   9  204.58   10.50
  -7   4   9  202.08    7.10
  -7  -4   9  196.38   10.30
   7  -4  -9  198.68   10.70
   7   4  -8    3.90    1.70
   7   4  -8    0.50    1.30
  -7   4   8    4.20    2.10
  -7   4   8    1.20    1.00
  -7  -4   8    1.20    1.50
   7  -4  -8    1.20    1.30
   7  -4  -8    2.10    1.90
   7   4  -7   23.30    4.00
  -7   4   7   36.30    3.50
   7   4  -7   30.30    3.90
  -7  -4   7   24.60    3.80
   7  -4  -7   26.60    4.50
   7  -4  -7   33.30    4.50
   7   4  -6   31.10    4.50
   7   4  -6   28.90    3.70
  -7   4   6   32.60    3.40
   7  -4  -6   25.40    3.90
  -7  -4   6   25.00    3.70
   7  -4  -6   30.10    4.40
  -7   4   5  239.08    8.90
   7   4  -5  232.38    9.50
   7   4  -5  224.88   10.70
   7  -4  -5  243.98   11.10
   7  -4  -5  224.48    9.70
  -7  -4   5  275.97    9.90
  -7   4   4  618.14   17.70
   7   4  -4  658.43   20.30
   7   4  -4  637.94   18.60
   7  -4  -4  649.74   18.20
   7  -4  -4  666.33   20.50
  -7  -4   4  629.94   17.70
  -7   4   3  235.18    9.10
   7   4  -3  240.98    9.70
   7  -4  -3  235.68    8.70
  -7  -4   3  214.48    9.50
  -7  -4   3  230.28    8.30
   7   4  -2    5.20    1.80
  -7   4   2    4.80    1.60
   7  -4  -2    7.40    1.70
   7  -4  -2    7.00    2.30
  -7  -4   2    8.60    1.60
  -7  -4   2    6.60    2.00
   7   4  -1   69.19    5.00
  -7   4   1   70.89    4.90
  -7  -4   1   71.29    3.50
  -7  -4   1   71.39    5.20
   7  -4  -1   69.19    5.50
   7  -4  -1   66.79    3.60
  -7   4   0  165.68    7.90
   7   4   0  166.38    8.10
   7  -4   0  151.48    8.40
   7  -4   0  161.68    5.30
  -7  -4   0  162.18    8.20
  -7  -4   0  162.88    5.00
  -7   4  -1  829.62   23.20
   7   4   1  846.72   23.30
  -7  -4  -1  808.22   23.40
   7  -4   1  829.72   24.20
  -7   4  -2  253.27   10.70
   7   4   2  262.57   10.80
  -7  -4  -2  255.97   11.00
   7  -4   2  247.28   11.10
   7   4   3  789.32   22.50
  -7   4  -3  775.12   22.70
  -7  -4  -3  742.93   22.80
   7  -4   3  779.62   23.60
   7   4   4    5.50    2.00
  -7   4  -4    5.00    2.00
  -7  -4  -4    7.00    2.50
   7  -4   4    7.00    2.40
  -7   4  -5   49.70    5.70
   7   4   5   42.50    5.20
   7  -4   5   44.30    5.80
  -7  -4  -5   41.70    5.60
  -7   4  -6  343.57   13.90
   7   4   6  330.67   13.30
   7  -4   6  342.37   14.50
  -7  -4  -6  334.97   14.50
  -7   4  -7  152.98    9.00
   7   4   7  164.68    9.00
  -7  -4  -7  168.78   10.00
   7  -4   7  153.88    9.80
  -7   4  -8  292.77   13.20
   7   4   8  290.47   12.80
  -7  -4  -8  298.97   14.30
   7  -4   8  290.87   14.00
   7   4   9  290.27   13.00
  -7   4  -9  278.77   13.20
   7  -4   9  300.67   14.60
  -7  -4  -9  281.17   14.30
   7   4  10   63.29    7.00
  -7   4 -10   61.79    7.10
   7  -4  10   66.39    8.20
  -7  -4 -10   52.89    7.10
  -7   4 -11    1.00    2.20
   7   4  11    3.90    2.40
   7  -4  11    2.90    2.80
  -7  -4 -11    1.50    2.70
   7   4  12    1.60    2.30
  -7   4 -12    0.80    2.30
  -7  -4 -12   -0.70    2.70
   7  -4  12    0.30    2.60
   7   4  13  420.96   17.50
  -7   4 -13  436.86   18.40
  -7  -4 -13  414.96   20.10
   7  -4  13  392.16   19.40
   7   4  14  100.99   10.40
  -7   4 -14   94.29    9.60
  -7  -4 -14  120.19   12.80
   7  -4  14  101.79   11.20
  -7   4 -15  325.97   16.30
  -7  -4 -15  346.37   19.30
   7  -4  15  322.47   18.50
   7  -4  16   36.20    7.50
  -7  -4 -16   51.79    9.10
   7  -4  17    7.50    5.40
  -7  -4 -17    1.90    4.70
   7  -4  18   11.80    6.10
  -7   5  20  156.98   15.30
  -7   5  19  130.09   13.30
   7  -5 -19  124.99   15.10
  -7  -5  19  106.39   13.40
  -7   5  18   46.60    8.10
   7  -5 -18   42.10    8.70
  -7  -5  18   45.00    8.40
  -7   5  17   87.29   10.20
   7  -5 -17   84.79   11.00
  -7  -5  17   99.69   12.20
   7   5 -16    4.00    4.00
  -7   5  16    9.80    3.90
   7  -5 -16   -1.30    2.90
  -7  -5  16    3.40    3.60
  -7   5  15   71.19    8.90
   7   5 -15   68.89    9.00
   7  -5 -15   52.89    8.60
  -7  -5  15   74.59    9.80
   7   5 -14  626.84   23.60
  -7   5  14  558.94   22.50
  -7  -5  14  613.34   24.40
   7  -5 -14  568.24   24.20
   7   5 -13  130.19    9.90
  -7   5  13  112.39    9.20
  -7  -5  13  135.19   10.30
   7  -5 -13  134.59   10.70
  -7   5  12  544.35   21.10
   7   5 -12  584.04   21.70
   7  -5 -12  593.34   22.80
  -7  -5  12  570.94   22.20
   7   5 -11    0.10    1.30
  -7   5  11    3.50    2.10
   7   5 -11    0.10    2.10
  -7  -5  11    0.20    2.10
   7  -5 -11   -0.10    2.20
  -7   5  10   57.19    6.80
   7   5 -10   48.10    6.30
   7   5 -10   44.10    5.10
  -7  -5  10   43.10    6.00
   7  -5 -10   39.20    5.80
  -7   5   9  234.48   11.80
   7   5  -9  241.18   10.50
   7   5  -9  253.37   12.20
  -7   5   9  232.28    9.20
  -7  -5   9  229.88   11.80
   7  -5  -9  238.48   12.10
  -7   5   8  231.58    8.90
   7   5  -8  219.88   11.30
   7   5  -8  224.48   10.00
   7  -5  -8  227.18   11.30
  -7  -5   8  220.48   11.00
   7  -5  -8  217.78   11.60
   7   5  -7  140.49    8.70
  -7   5   7  134.69    6.70
   7   5  -7  144.79    7.90
   7  -5  -7  139.39    8.30
  -7  -5   7  137.29    8.10
   7  -5  -7  152.38    9.30
  -7   5   6  534.15   16.20
   7   5  -6  542.85   17.40
   7   5  -6  507.75   18.30
   7  -5  -6  573.14   19.50
   7  -5  -6  536.65   17.60
  -7  -5   6  531.45   17.40
   7   5  -5   33.50    4.70
   7   5  -5   35.50    4.40
  -7   5   5   38.90    4.20
  -7  -5   5   40.90    4.70
   7  -5  -5   43.10    5.60
  -7  -5   5   43.00    4.90
   7  -5  -5   46.70    5.10
  -7   5   4   13.60    2.70
   7   5  -4   10.60    2.70
   7  -5  -4   11.60    2.60
   7  -5  -4   11.30    3.10
  -7  -5   4   10.20    2.40
  -7  -5   4   13.00    2.90
  -7   5   3   46.10    4.70
   7   5  -3   50.69    5.50
  -7  -5   3   51.59    4.00
   7  -5  -3   42.80    3.60
   7  -5  -3   46.00    5.50
  -7  -5   3   48.60    5.30
  -7   5   2 1895.91   44.80
   7   5  -2 1884.01   45.50
  -7  -5   2 1884.21   42.10
   7  -5  -2 1830.22   41.60
   7  -5  -2 1870.11   46.90
  -7  -5   2 1917.81   45.30
   7   5  -1  126.99    7.30
  -7   5   1  122.79    7.10
   7  -5  -1  125.59    5.00
  -7  -5   1  111.59    5.10
   7  -5  -1  103.89    7.30
  -7  -5   1  115.69    7.10
   7   5   0 1187.98   31.80
  -7   5   0 1221.68   31.90
  -7  -5   0 1237.48   27.30
   7  -5   0 1172.68   33.00
  -7  -5   0 1228.68   32.20
   7   5   1   27.70    4.30
  -7   5  -1   34.10    4.60
  -7  -5  -1   34.00    4.70
  -7  -5  -1   30.70    2.20
   7  -5   1   26.70    4.50
  -7   5  -2   10.50    3.00
   7   5   2   25.60    4.20
  -7  -5  -2   16.80    3.40
   7  -5   2   21.70    4.20
  -7   5  -3    0.00    1.30
   7   5   3    0.70    1.50
  -7  -5  -3    1.70    1.60
   7  -5   3    1.50    2.00
   7   5   4   95.29    6.70
  -7   5  -4   81.99    6.60
   7  -5   4  105.79    7.80
  -7  -5  -4   91.19    7.00
   7   5   5  210.38   10.40
  -7   5  -5  206.18   10.70
   7  -5   5  204.88   11.40
  -7  -5  -5  202.28   10.90
   7   5   6  196.18   10.40
  -7   5  -6  219.68   11.30
  -7  -5  -6  212.98   11.50
   7  -5   6  202.98   11.60
   7   5   7   26.70    4.60
  -7   5  -7   23.90    4.60
   7  -5   7   25.00    5.00
  -7  -5  -7   26.70    5.20
  -7   5  -8   21.10    4.50
   7   5   8   19.30    4.10
  -7  -5  -8   20.30    4.60
   7  -5   8   22.40    5.10
   7   5   9   54.69    6.60
  -7   5  -9   57.39    7.20
   7  -5   9   58.19    7.60
  -7  -5  -9   52.09    7.50
   7   5  10  488.55   18.70
  -7   5 -10  487.35   19.40
  -7  -5 -10  472.15   20.70
   7  -5  10  486.75   20.90
   7   5  11  118.29    8.80
  -7   5 -11  114.09    9.10
  -7  -5 -11  112.49   11.40
   7  -5  11  135.29   12.80
  -7   5 -12  293.97   15.10
   7   5  12  279.97   14.10
   7  -5  12  291.37   16.40
  -7  -5 -12  296.07   16.80
  -7   5 -13  122.89    9.90
   7   5  13  159.48   10.60
  -7  -5 -13  149.29   14.50
   7  -5  13  127.79   12.90
  -7   5 -14    2.30    3.10
   7  -5  14    2.30    3.80
  -7  -5 -14   -3.10    2.90
  -7   5 -15   17.10    5.20
   7  -5  15    7.70    4.90
  -7  -5 -15   11.20    5.10
  -7  -5 -16   98.69   12.60
   7  -5  16  128.99   14.40
   7  -5  17    0.90    5.40
  -7   6  19    1.20    4.50
  -7   6  18  222.18   15.00
  -7  -6  18  198.08   16.00
   7  -6 -18  248.88   17.50
  -7   6  17   43.90    7.70
  -7  -6  17   41.80    8.40
   7  -6 -17   53.09    9.40
  -7   6  16  521.75   22.60
  -7  -6  16  529.55   24.80
   7  -6 -16  520.25   24.90
  -7   6  15   16.40    4.80
   7  -6 -15    9.70    4.90
  -7  -6  15   10.50    4.70
  -7   6  14  324.37   16.60
  -7  -6  14  332.17   17.90
   7  -6 -14  340.87   18.20
  -7   6  13    3.00    2.90
   7  -6 -13    6.70    3.80
  -7  -6  13    3.80    3.70
  -7   6  12   69.09    8.30
   7   6 -12   72.09    8.30
   7  -6 -12   68.19    8.50
  -7  -6  12   71.29    8.90
   7   6 -11    1.70    2.30
  -7   6  11    1.20    2.30
   7   6 -11   -0.40    1.90
  -7  -6  11    1.80    2.30
   7  -6 -11    2.90    2.50
   7   6 -10  433.06   16.20
  -7   6  10  438.26   18.00
   7   6 -10  435.76   17.70
  -7  -6  10  446.66   18.40
   7  -6 -10  416.56   18.00
   7   6  -9   12.00    3.00
   7   6  -9   19.80    4.20
   7  -6  -9   15.10    3.90
   7  -6  -9   12.50    3.70
  -7  -6   9   15.20    4.10
   7   6  -8    1.30    1.80
  -7   6   8    5.10    2.00
   7   6  -8    0.80    1.80
   7  -6  -8    3.20    2.30
   7  -6  -8    8.20    3.20
  -7  -6   8    2.90    2.00
  -7   6   7   69.69    5.40
   7   6  -7   69.59    7.60
   7   6  -7   63.39    6.50
   7  -6  -7   76.59    8.00
  -7  -6   7   70.49    7.30
   7  -6  -7   80.59    7.50
  -7   6   6  217.38    9.90
   7   6  -6  228.48   11.10
  -7  -6   6  224.38   10.60
  -7  -6   6  226.38   10.70
   7  -6  -6  216.58   11.80
   7  -6  -6  232.18   10.70
  -7   6   5   64.99    6.20
   7   6  -5   56.39    6.20
  -7  -6   5   60.19    6.10
   7  -6  -5   49.60    6.30
  -7  -6   5   64.59    6.30
   7  -6  -5   63.19    5.20
   7   6  -4 1154.98   31.50
  -7   6   4 1105.99   30.30
  -7  -6   4 1147.49   29.80
   7  -6  -4 1152.78   33.10
   7  -6  -4 1132.49   29.00
  -7  -6   4 1154.08   30.70
  -7   6   3   13.50    3.10
   7   6  -3   11.40    2.90
   7  -6  -3    9.00    3.10
  -7  -6   3    6.90    2.50
  -7  -6   3   10.30    2.50
   7   6  -2  257.97   11.70
  -7   6   2  253.37   11.40
  -7  -6   2  270.47    9.90
   7  -6  -2  233.78   12.10
  -7  -6   2  262.17   11.60
  -7   6   1    6.40    2.20
   7   6  -1    5.20    2.30
   7  -6  -1    5.40    2.40
  -7  -6   1    9.60    2.70
  -7  -6   1    7.80    1.90
   7   6   0   97.29    7.00
  -7   6   0   93.69    6.80
  -7  -6   0   94.49    6.80
   7  -6   0   91.09    7.40
   7   6   1   68.39    7.10
  -7   6  -1   49.80    5.70
  -7  -6  -1   57.89    6.50
   7  -6   1   57.89    6.70
  -7   6  -2  797.42   24.60
   7   6   2  747.83   23.90
   7  -6   2  790.32   25.70
  -7  -6  -2  787.42   24.40
   7   6   3   15.70    3.50
  -7   6  -3   15.20    3.60
   7  -6   3   18.70    4.00
  -7  -6  -3    7.90    2.80
   7   6   4  211.98   10.90
  -7   6  -4  215.88   11.40
   7  -6   4  195.48   11.60
  -7  -6  -4  221.08   11.70
  -7   6  -5   83.59    8.50
   7   6   5   69.29    7.50
   7  -6   5   89.19    9.10
  -7  -6  -5   77.89    8.20
   7   6   6  392.96   16.20
  -7   6  -6  415.56   17.00
   7  -6   6  404.16   18.00
  -7  -6  -6  410.16   17.50
  -7   6  -7   14.30    3.90
   7   6   7   17.30    4.00
   7  -6   7   11.90    4.00
  -7  -6  -7   10.40    3.60
   7   6   8  516.75   19.60
  -7   6  -8  538.85   20.70
   7  -6   8  506.35   21.60
  -7  -6  -8  542.25   21.70
  -7   6  -9    2.10    2.60
   7   6   9   -0.30    1.80
  -7  -6  -9   -1.50    2.00
   7  -6   9    1.60    2.70
   7   6  10  176.68   10.90
  -7   6 -10  167.98   11.20
  -7  -6 -10  163.88   12.10
   7  -6  10  134.29   13.00
   7   6  11   -0.40    2.00
  -7   6 -11    3.00    2.60
   7  -6  11   -0.80    3.00
  -7  -6 -11   -0.60    2.70
  -7   6 -12  163.48   11.70
   7   6  12  161.88   10.90
  -7  -6 -12  153.18   12.50
   7  -6  12  161.38   12.90
   7   6  13    1.70    2.90
  -7   6 -13    5.80    3.90
  -7  -6 -13    1.80    3.40
   7  -6  13    0.20    3.30
  -7   6 -14  335.97   17.60
  -7  -6 -14  331.07   19.60
   7  -6  14  341.97   19.80
  -7   6 -15   42.20    7.50
   7  -6  15   54.49    9.80
  -7  -6 -15   39.50    8.40
   7  -6  16   49.10   11.60
  -7   7  18  120.09   13.00
  -7   7  17   36.50    7.70
   7  -7 -17   45.50    9.30
  -7  -7  17   64.39   10.90
  -7   7  16    3.80    4.20
   7  -7 -16    0.80    4.10
  -7  -7  16    7.20    4.50
  -7   7  15   71.19    9.60
  -7  -7  15   68.49   10.30
   7  -7 -15   66.89   10.00
  -7   7  14  156.38   11.80
   7  -7 -14  156.08   12.80
  -7  -7  14  158.28   13.10
  -7   7  13  115.39   11.40
  -7  -7  13  107.19   11.70
   7  -7 -13  109.49   11.60
   7   7 -12   45.60    9.10
  -7   7  12   59.49    8.30
   7  -7 -12   72.89    9.50
  -7  -7  12   57.89    8.30
   7   7 -11    0.50    2.30
  -7   7  11   -0.10    2.20
  -7  -7  11    3.30    3.20
   7  -7 -11    2.00    2.80
   7   7 -10    2.60    2.40
  -7   7  10    4.50    2.90
  -7  -7  10    0.30    2.30
   7  -7 -10    4.30    2.80
   7   7  -9  425.26   16.90
   7  -7  -9  411.96   17.50
   7  -7  -9  394.66   18.20
  -7  -7   9  423.36   18.00
   7   7  -8  333.77   14.60
  -7   7   8  327.27   13.20
  -7  -7   8  311.37   14.70
   7  -7  -8  339.47   16.10
   7  -7  -8  320.87   14.60
   7   7  -7   51.29    6.50
  -7   7   7   67.69    6.50
   7  -7  -7   69.39    8.10
   7  -7  -7   53.69    6.60
  -7  -7   7   63.09    7.20
   7   7  -6  180.18   10.50
  -7   7   6  184.48    9.70
  -7  -7   6  198.08   10.00
   7  -7  -6  191.38   11.70
  -7  -7   6  178.88   10.10
  -7   7   5   27.00    4.40
   7   7  -5   15.80    3.80
   7  -7  -5   10.10    3.50
  -7  -7   5   13.80    3.30
  -7  -7   5   13.00    3.30
   7   7  -4   24.50    4.50
  -7   7   4   28.60    4.60
   7  -7  -4   26.00    5.00
  -7  -7   4   35.00    5.00
  -7  -7   4   32.70    4.60
  -7   7   3  135.39    8.60
   7   7  -3  120.99    8.50
  -7  -7   3  135.49    7.70
   7  -7  -3  136.09    9.60
  -7  -7   3  123.39    8.10
  -7   7   2  369.26   14.90
   7   7  -2  350.36   15.00
  -7  -7   2  358.26   14.40
   7  -7  -2  329.57   15.70
  -7   7   1   83.19    8.00
   7   7  -1   94.89    7.50
   7  -7  -1  103.49    8.40
  -7  -7   1   89.49    6.90
  -7   7   0  454.35   17.50
   7   7   0  439.66   17.50
  -7  -7   0  459.95   17.30
   7  -7   0  453.05   18.80
  -7   7  -1  169.98   10.20
   7   7   1  191.18   10.70
  -7  -7  -1  170.88   10.00
   7  -7   1  170.78   11.00
  -7   7  -2   33.30    5.50
   7   7   2   26.60    4.70
   7  -7   2   22.90    5.00
  -7  -7  -2   30.80    5.30
   7   7   3    7.70    3.00
  -7   7  -3    5.50    2.90
  -7  -7  -3    9.80    3.30
   7  -7   3   11.20    3.90
  -7   7  -4  111.99    8.60
   7   7   4  105.69    8.10
   7  -7   4  113.59    9.20
  -7  -7  -4  123.19    9.00
   7   7   5  130.49    9.00
  -7   7  -5  126.79    9.40
   7  -7   5  119.99   11.70
  -7  -7  -5  132.09    9.70
   7   7   6  356.36   15.80
  -7   7  -6  343.57   16.10
   7  -7   6  343.87   17.20
  -7  -7  -6  331.57   16.20
   7   7   7  107.29   10.10
  -7   7  -7  100.99   10.10
   7  -7   7  113.79   11.60
  -7  -7  -7  100.79   10.40
  -7   7  -8    4.50    2.90
   7   7   8   12.40    3.90
  -7  -7  -8    4.80    3.40
   7  -7   8    3.80    3.20
  -7   7  -9   57.79    8.10
   7   7   9   55.79    7.20
   7  -7   9   48.00    7.90
  -7  -7  -9   61.49    8.80
  -7   7 -10  217.48   13.40
   7   7  10  224.18   12.70
   7  -7  10  188.18   13.90
  -7  -7 -10  213.38   14.30
   7   7  11   96.79   10.00
  -7   7 -11  119.59   12.00
  -7  -7 -11  118.89   12.40
   7  -7  11  141.99   14.40
  -7   7 -12  243.48   14.90
   7   7  12  249.68   14.20
  -7  -7 -12  255.47   16.70
   7  -7  12  230.68   16.00
  -7   7 -13    1.80    3.50
   7  -7  13    1.10    4.00
  -7  -7 -13   -0.30    3.50
  -7   7 -14    5.90    4.70
  -7  -7 -14   17.00    6.20
   7  -7  14   24.60    7.50
  -7   7 -15   14.50    5.80
  -7   8  17  106.59   18.50
  -7   8  16   11.10    5.20
  -7  -8  16    2.20    4.50
   7  -8 -16    2.30    4.90
  -7   8  15  107.69   12.00
  -7  -8  15   87.69   12.00
   7  -8 -15  115.39   13.10
  -7   8  14    4.70    4.00
  -7  -8  14    9.80    4.80
   7  -8 -14    7.30    5.00
  -7   8  13    2.80    3.80
   7  -8 -13   -1.70    3.30
  -7  -8  13    2.30    3.30
  -7   8  12   65.29    8.70
   7   8 -12   58.19    8.20
  -7  -8  12   64.29    9.20
   7  -8 -12   55.99    8.40
  -7   8  11  187.78   12.40
   7   8 -11  204.68   12.00
  -7  -8  11  184.78   13.10
   7  -8 -11  183.08   15.30
  -7   8  10   49.20    7.50
   7   8 -10   60.79    7.80
   7  -8 -10   55.19    8.00
  -7  -8  10   53.39    7.70
   7   8  -9  299.27   14.70
   7  -8  -9  306.27   16.10
  -7  -8   9  283.57   15.20
   7   8  -8   26.60    5.30
  -7   8   8   23.90    4.50
  -7  -8   8   32.50    6.00
   7  -8  -8   18.40    4.90
  -7   8   7   10.20    3.20
   7   8  -7   12.80    3.90
   7  -8  -7   11.80    4.00
  -7  -8   7   11.00    3.50
  -7   8   6   28.20    4.90
   7   8  -6   43.10    6.40
   7  -8  -6   26.20    5.50
  -7  -8   6   27.50    5.00
   7   8  -5  655.53   23.60
  -7   8   5  675.53   22.80
   7  -8  -5  678.03   25.10
  -7  -8   5  668.83   22.40
  -7   8   4  105.79    8.30
   7   8  -4  132.49    9.60
   7  -8  -4  112.39    9.40
  -7  -8   4  123.99    8.40
   7   8  -3  280.07   14.20
  -7   8   3  304.37   14.10
  -7  -8   3  286.97   13.10
   7  -8  -3  289.17   15.10
  -7   8   2    4.60    2.60
   7   8  -2    0.20    1.80
  -7  -8   2    3.90    2.40
   7  -8  -2   -0.50    2.20
   7   8  -1    1.70    2.30
  -7   8   1    2.60    2.30
  -7  -8   1    4.00    2.40
   7  -8  -1   -2.80    1.90
   7   8   0   89.09    9.10
  -7   8   0   83.19    8.50
   7  -8   0   74.99    8.90
  -7  -8   0   75.29    7.70
   7   8   1  413.46   17.90
  -7   8  -1  427.06   18.00
  -7  -8  -1  423.06   17.30
   7  -8   1  446.86   19.50
   7   8   2   46.50    6.50
  -7   8  -2   49.70    7.00
  -7  -8  -2   45.50    6.70
   7  -8   2   46.90    7.20
  -7   8  -3  237.28   13.40
   7   8   3  265.27   13.80
   7  -8   3  273.37   15.00
  -7  -8  -3  257.77   13.70
  -7   8  -4   31.50    5.80
   7   8   4   47.00    6.80
  -7  -8  -4   33.70    5.80
   7  -8   4   49.80    7.50
  -7   8  -5    2.80    2.50
   7   8   5   -1.00    2.10
   7  -8   5    2.30    3.00
  -7  -8  -5   -1.80    1.90
  -7   8  -6    2.20    2.70
   7   8   6    4.50    3.00
  -7  -8  -6    3.10    2.80
   7  -8   6    0.80    2.70
  -7   8  -7  114.99   11.40
   7   8   7  107.19   10.60
   7  -8   7   87.49   10.70
  -7  -8  -7  105.89   11.10
   7   8   8    2.00    2.70
  -7   8  -8    3.40    3.00
   7  -8   8    0.60    3.20
  -7  -8  -8   -1.40    2.90
  -7   8  -9  122.89   11.90
   7   8   9  131.39   10.30
  -7  -8  -9  156.38   12.30
   7  -8   9  150.28   14.40
   7   8  10    1.60    3.00
  -7   8 -10    2.00    3.20
   7  -8  10   -1.00    3.40
  -7  -8 -10    2.80    3.60
  -7   8 -11    2.60    3.60
   7   8  11   15.00    5.00
  -7  -8 -11   -1.60    3.60
   7  -8  11    6.00    4.70
  -7   8 -12   57.49    8.90
   7   8  12   60.69    8.60
   7  -8  12   48.80    9.30
  -7  -8 -12   56.99    9.60
  -7   8 -13  167.78   13.50
  -7  -8 -13  181.68   18.80
  -7   8 -14   74.09   11.80
  -7   9  14   61.39    9.40
  -7  -9  14   47.30    9.10
  -7   9  13  299.67   17.40
  -7  -9  13  324.57   19.20
  -7   9  12    0.80    3.50
   7   9 -12    0.00    3.30
  -7  -9  12   -0.20    3.60
   7   9 -11   85.79    9.80
  -7   9  11   82.09   10.20
  -7  -9  11   81.89   10.40
   7   9 -10   40.60    6.90
   7  -9 -10   39.40    7.50
  -7  -9  10   32.90    6.60
   7   9  -9   58.39    8.30
  -7  -9   9   52.39    7.90
   7  -9  -9   76.69   10.10
   7   9  -8   17.10    4.80
  -7  -9   8    4.70    3.60
   7  -9  -8   19.90    5.80
   7   9  -7  275.07   14.80
  -7   9   7  247.38   13.30
   7  -9  -7  261.37   15.30
   7   9  -6    7.90    3.60
  -7   9   6    3.00    2.80
   7  -9  -6   10.60    4.60
  -7   9   5   99.09    9.80
   7   9  -5  102.59   10.50
   7  -9  -5   98.39   10.90
  -7   9   4   30.50    5.80
   7   9  -4   15.70    4.40
   7  -9  -4   34.90    6.60
  -7   9   3  119.29    9.20
   7   9  -3  125.09    9.90
   7  -9  -3  117.79   11.90
   7   9  -2   12.10    4.00
  -7   9   2   13.70    4.50
   7  -9  -2    9.00    4.20
   7   9  -1 1040.70   32.80
  -7   9   1  954.50   31.50
   7  -9  -1  951.90   33.20
   7   9   0    4.00    2.70
  -7   9   0   -1.50    2.20
   7  -9   0    2.40    3.20
  -7  -9   0    1.10    2.50
  -7   9  -1  127.99   10.20
   7   9   1  127.49   10.20
  -7  -9  -1  130.29    9.70
   7  -9   1  126.19   12.30
  -7   9  -2    5.20    3.00
   7   9   2    2.50    2.70
   7  -9   2    3.70    3.50
  -7  -9  -2   -0.40    2.40
   7   9   3  127.09   10.10
  -7   9  -3  129.29   12.30
  -7  -9  -3  142.09   10.50
   7  -9   3  124.79   12.70
   7   9   4   41.30    6.90
  -7   9  -4   34.90    6.50
   7  -9   4   30.00    6.50
  -7  -9  -4   41.50    6.90
   7   9   5  309.47   16.00
  -7   9  -5  301.37   16.40
   7  -9   5  307.97   17.70
  -7  -9  -5  313.67   16.50
   7   9   6   20.70    5.20
  -7   9  -6    9.60    4.30
   7  -9   6   15.20    5.30
  -7  -9  -6   19.10    5.30
  -7   9  -7   68.49    9.50
   7   9   7   56.29    8.20
  -7  -9  -7   63.49    9.10
   7  -9   7   64.89    9.50
   7   9   8    2.20    3.30
  -7   9  -8    4.70    3.70
  -7  -9  -8    3.20    3.60
   7  -9   8    3.90    4.00
   7   9   9   34.20    6.70
  -7   9  -9   40.70    8.00
   7  -9   9   32.90    7.80
  -7  -9  -9   37.90    7.60
   7   9  10   27.00    6.20
  -7   9 -10   20.90    6.00
   7  -9  10   13.10    6.10
  -7  -9 -10   22.40    6.40
   7   9  11  290.07   16.50
  -7   9 -11  304.97   18.00
  -7  -9 -11  276.07   18.50
  -7 -10  13   -1.60    4.80
  -7  10  12  102.59   11.80
  -7 -10  12  118.29   13.20
   7  10 -11  404.56   20.30
  -7  10  11  393.46   20.10
  -7 -10  11  424.16   30.90
   7  10 -10   97.19   11.10
   7 -10 -10   87.19   11.30
   7  10  -9   30.50    6.70
   7 -10  -9   18.90    6.10
   7  10  -8  114.09   11.70
   7 -10  -8   89.99   11.40
   7  10  -7   21.50    5.80
  -7  10   7   22.80    5.10
   7 -10  -7    9.20    4.70
   7  10  -6   55.79    8.30
  -7  10   6   45.80    7.50
   7 -10  -6   37.20    7.70
   7  10  -5  140.69   13.30
  -7  10   5  125.69   11.80
   7 -10  -5  139.39   13.80
   7  10  -4  139.89   11.20
  -7  10   4  125.89   10.20
   7 -10  -4  112.59   12.20
  -7  10   3  170.68   11.90
   7  10  -3  171.38   12.30
   7 -10  -3  180.58   13.30
  -7  10   2    1.30    2.70
   7  10  -2   -1.30    2.60
   7 -10  -2   -1.20    3.10
  -7  10   1   29.80    6.10
   7  10  -1   13.00    4.70
   7 -10  -1   31.50    6.80
  -7  10   0    8.70    4.10
   7  10   0   19.70    5.30
   7 -10   0   12.40    4.80
  -7  10  -1  204.88   13.50
   7  10   1  192.18   13.20
   7 -10   1  183.68   13.90
   7  10   2  232.48   14.60
  -7  10  -2  229.98   14.80
   7 -10   2  266.07   16.50
   7  10   3  142.29   11.40
  -7  10  -3  115.49   12.00
   7 -10   3  123.69   12.90
  -7  10  -4   28.60    6.40
   7  10   4   14.90    4.90
  -7 -10  -4   30.20    7.90
   7 -10   4   26.20    6.60
   7  10   5   28.90    6.30
  -7  10  -5   23.90    6.30
  -7 -10  -5   30.10    6.80
   7 -10   5   26.30    6.80
   7  10   6  183.78   13.00
  -7  10  -6  170.08   13.20
   7 -10   6  178.98   14.40
  -7 -10  -6  163.58   13.00
   7  10   7  115.99   12.10
  -7  10  -7   97.79   11.50
   7 -10   7  104.99   13.10
  -7 -10  -7  109.09   12.30
   7  10   8    3.20    4.00
  -7  10  -8    0.00    3.60
  -7 -10  -8   -0.50    4.10
   7 -10   8    4.30    4.40
   7  10   9  278.47   16.60
  -7 -10  -9  304.27   18.80
   7  10  10   39.40    9.50
   7 -11 -10   30.40    8.80
   7  11  -9   81.29   14.20
   7 -11  -9   79.49   11.30
   7  11  -8  188.18   14.30
   7 -11  -8  175.38   14.10
   7  11  -7  180.28   13.80
   7 -11  -7  174.98   14.20
   7  11  -6  364.86   19.60
  -7  11   6  324.57   17.70
   7 -11  -6  387.96   20.60
   7  11  -5   40.70    7.60
  -7  11   5   69.59    9.50
   7 -11  -5   43.40    8.70
   7  11  -4   10.10    4.70
  -7  11   4    8.40    4.60
   7 -11  -4    9.40    5.20
   7  11  -3    4.50    4.10
  -7  11   3    8.50    4.10
   7 -11  -3    3.60    4.30
   7  11  -2   92.99   11.20
  -7  11   2   82.79   10.00
   7 -11  -2   64.69   10.00
   7  11  -1    2.40    3.50
  -7  11   1    7.90    4.30
   7 -11  -1    2.30    4.00
  -7  11   0  137.69   13.60
   7  11   0  145.39   14.10
   7 -11   0  170.18   13.80
  -7  11  -1    2.20    3.50
   7  11   1    9.90    4.70
   7 -11   1   -1.80    3.50
   7  11   2   11.70    4.90
  -7  11  -2    6.80    5.00
   7 -11   2    7.40    5.20
   7  11   3   14.00    5.70
  -7  11  -3   17.00    5.90
   7 -11   3   13.40    5.80
  -7  11  -4  200.28   21.50
   7  11   4  245.38   15.90
   7 -11   4  256.87   17.50
  -8   0  21   -3.90    3.20
   8   0 -21   -2.90    3.80
   8   0 -20   50.19    9.20
  -8   0  20   60.19    9.80
  -8   0  19    0.10    3.20
   8   0 -19   -1.70    3.40
   8   0 -18  331.77   18.70
  -8   0  18  327.97   17.90
   8   0 -17    0.10    2.80
  -8   0  17    0.00    2.60
   8   0 -16   89.99   10.50
  -8   0  16  104.99   10.90
   8   0 -15    3.00    3.00
  -8   0  15    0.00    2.30
  -8   0  14  287.77   14.40
[truncated: 4,495,996 more chars]
